# Supplementary material for: Rates of evolution in stress-related genes are associated with habitat preference in two Cardamine lineages
Source: BMC Evol Biol. 2012 Jan 18;12:7. doi: 10.1186/1471-2148-12-7 (PMC3398273; doi:10.1186/1471-2148-12-7)
Supplement: Additional file 12 — Definition of the Gene Ontology (GO) terms associated with the functional classes analyzed in this study. GO terms and associated function used to identify genes in our dataset that were putatively involved in cold response, photosynthesis, and general stress response. [file 1471-2148-12-7-S12.XLS]

## Sheet: CGO-PGO-SGO
GO terms and associated function used to identify genes in our dataset that are involved in cold response
GO	Function
GO:0009409	response to cold
GO:0009631	cold acclimation
GO:0050826	response to freezing
GO terms and associated function used to identify genes in our dataset that are involved in photosynthesis
GO	Function
GO:0045156	electrontransporter, transferring electrons within the cyclic electron transport pathway of photosynthesis activity
GO:0045157	electrontransporter, transferring electrons within the noncyclic electron transport pathway of photosynthesis activity
GO:0009643	photosynthetic acclimation
GO:0009765	photosynthesis, light harvesting
GO:0009767	photosynthetic electron transport chain
GO:0009768	photosynthesis, light harvesting in photosystem I
GO:0009769	photosynthesis, light harvesting in photosystem II
GO:0009772	photosynthetic electron transport in photosystem II
GO:0009773	photosynthetic electron transport in photosystem I
GO:0009775	photosynthetic electron transport in cytochrome b6/f
GO:0009780	photosynthetic NADP+ reduction
GO:0010109	regulation of photosynthesis
GO:0015979	photosynthesis
GO:0019684	photosynthesis, light reaction
GO:0019685	photosynthesis, dark reaction
GO:0042548	regulation of photosynthesis, light reaction
GO:0009517	PSII associated light-harvesting complex II
GO:0009573	chloroplast ribulose bisphosphate carboxylase complex
GO:0030093	chloroplast photosystem I
GO:0030095	chloroplast photosystem II
GO:0010380	regulation of chlorophyll biosynthetic process
GO:0015995	chlorophyll biosynthetic process
GO terms and associated function used to identify genes in our dataset that are involved in stress response
GO	Function
GO:0010494	stress granule
GO:0000077	DNA damage checkpoint
GO:0000169	activation of MAPK activity during osmolarity sensing
GO:0000302	response to reactive oxygen species
GO:0000303	response to superoxide
GO:0000304	response to singlet oxygen
GO:0000706	meiotic DNA double-strand break processing
GO:0000719	photoreactive repair
GO:0000724	double-strand break repair via homologous recombination
GO:0001666	response to hypoxia
GO:0002213	defense response to insect
GO:0002229	defense response to oomycetes
GO:0006281	DNA repair
GO:0006282	regulation of DNA repair
GO:0006284	base-excision repair
GO:0006289	nucleotide-excision repair
GO:0006290	pyrimidine dimer repair
GO:0006294	nucleotide-excision repair, preincision complex assembly
GO:0006298	mismatch repair
GO:0006301	postreplication repair
GO:0006302	double-strand break repair
GO:0006303	double-strand break repair via nonhomologous end joining
GO:0006950	response to stress
GO:0006952	defense response
GO:0006954	inflammatory response
GO:0006970	response to osmotic stress
GO:0006972	hyperosmotic response
GO:0006974	response to DNA damage stimulus
GO:0006979	response to oxidative stress
GO:0006982	response to lipid hydroperoxide
GO:0006986	response to unfolded protein
GO:0006987	activation of signaling protein activity involved in unfolded protein response
GO:0006990	positive regulation of gene-specific transcription involved in unfolded protein response
GO:0006995	cellular response to nitrogen starvation
GO:0008631	induction of apoptosis by oxidative stress
GO:0009267	cellular response to starvation
GO:0009269	response to desiccation
GO:0009408	response to heat
GO:0009409	response to cold
GO:0009413	response to flooding
GO:0009414	response to water deprivation
GO:0009432	SOS response
GO:0009611	response to wounding
GO:0009616	virus induced gene silencing
GO:0009626	plant-type hypersensitive response
GO:0009627	systemic acquired resistance
GO:0009631	cold acclimation
GO:0009635	response to herbicide
GO:0009651	response to salt stress
GO:0009682	induced systemic resistance
GO:0009695	jasmonic acid biosynthetic process
GO:0009814	defense response, incompatible interaction
GO:0009816	defense response to bacterium, incompatible interaction
GO:0009817	defense response to fungus, incompatible interaction
GO:0009818	defense response to protozoan, incompatible interaction
GO:0009861	jasmonic acid and ethylene-dependent systemic resistance
GO:0009862	systemic acquired resistance, salicylic acid mediated signaling pathway
GO:0009864	induced systemic resistance, jasmonic acid mediated signaling pathway
GO:0009866	induced systemic resistance, ethylene mediated signaling pathway
GO:0009868	jasmonic acid and ethylene-dependent systemic resistance, jasmonic acid mediated signaling pathway
GO:0009870	defense response signaling pathway, resistance gene-dependent
GO:0009871	jasmonic acid and ethylene-dependent systemic resistance, ethylene mediated signaling pathway
GO:0009970	cellular response to sulfate starvation
GO:0010112	regulation of systemic acquired resistance
GO:0010113	negative regulation of systemic acquired resistance
GO:0010186	positive regulation of cellular defense response
GO:0010204	defense response signaling pathway, resistance gene-independent
GO:0010213	non-photoreactive DNA repair
GO:0010286	heat acclimation
GO:0010335	response to non-ionic osmotic stress
GO:0010363	regulation of plant-type hypersensitive response
GO:0010438	cellular response to sulfur starvation
GO:0016036	cellular response to phosphate starvation
GO:0030968	endoplasmic reticulum unfolded protein response
GO:0031347	regulation of defense response
GO:0031348	negative regulation of defense response
GO:0042149	cellular response to glucose starvation
GO:0042538	hyperosmotic salinity response
GO:0042539	hypotonic salinity response
GO:0042542	response to hydrogen peroxide
GO:0042594	response to starvation
GO:0042631	cellular response to water deprivation
GO:0042742	defense response to bacterium
GO:0042744	hydrogen peroxide catabolic process
GO:0043157	response to cation stress
GO:0043247	telomere maintenance in response to DNA damage
GO:0043617	cellular response to sucrose starvation
GO:0043619	regulation of transcription from RNA polymerase II promoter in response to oxidative stress
GO:0043620	regulation of transcription in response to stress
GO:0045087	innate immune response
GO:0045738	negative regulation of DNA repair
GO:0050691	regulation of defense response to virus by host
GO:0050826	response to freezing
GO:0050829	defense response to Gram-negative bacterium
GO:0050832	defense response to fungus
GO:0051245	negative regulation of cellular defense response
GO:0051410	detoxification of nitrogen compound
GO:0051607	defense response to virus
GO:0051788	response to misfolded protein
GO:0052542	callose deposition during defense response
