# Supplementary material for: Rates of evolution in stress-related genes are associated with habitat preference in two Cardamine lineages
Source: BMC Evol Biol. 2012 Jan 18;12:7. doi: 10.1186/1471-2148-12-7 (PMC3398273; doi:10.1186/1471-2148-12-7)
Supplement: Additional file 13 — Cold responsive genes. List of genes identified as involved in cold response in previous studies. [file 1471-2148-12-7-S13.XLS]

## Sheet: CRG genes
			Lee et al. 2006						Ruelland et al. 2009 and references therein
AGI	Description	Hannah et al. 2005	ice1up	signal	TF	Vogel et al. 2005	CBF (Gilmour et al. 2004)	stresses (Kilian et al. 2007)	candidate gene	tair cold related (based on GO annotation)	sum	my list
At1g27730	zinc finger (C2H2 type) family protein (ZAT10) / salt-tolerance zinc finger protein (STZ) identical to salt-tolerance zinc finger protein GB:CAA64820 GI:1565227 from [Arabidopsis thaliana]; contains Pfam domain, PF00096: Zinc finger, C2H2 type; identical	1	1	0	1	1	0	1	1	1	7	1
At1g20440	dehydrin (COR47) identical to dehydrin COR47 (Cold-induced COR47 protein) [Arabidopsis thaliana] SWISS-PROT:P31168	1	1	0	0	1	1	0	1	1	6	1
At1g20450	dehydrin (ERD10) identical to dehydrin ERD10 (Low-temperature-induced protein LTI45) [Arabidopsis thaliana] SWISS-PROT:P42759	1	1	0	0	1	1	0	1	1	6	1
At2g40140	zinc finger (CCCH-type) family protein contains Pfam domain, PF00642: Zinc finger C-18-C-15-C-13-H type (and similar) and Pfam domain, PF00023: Ankyrin repeat	1	0	0	1	1	0	1	1	1	6	1
At2g42530	cold-responsive protein / cold-regulated protein (cor15b) nearly identical to cold-regulated gene cor15b [Arabidopsis thaliana] GI:456016; contains Pfam profile PF02987: Late embryogenesis abundant protein	1	1	0	0	1	1	0	1	1	6	1
At3g50970	dehydrin 1ero2 (1ERO2) / low-temperature-induced protein LTI30 (LTI30) identical to dehydrin 1ero 2 (Low-temperature-induced protein LTI30) [Arabidopsis thaliana] SWISS-PROT:P42758	1	1	0	0	1	1	1	1	0	6	1
At5g04340	zinc finger (C2H2 type) family protein contains Pfam domain, PF00096: Zinc finger, C2H2 type	1	0	0	1	1	0	1	1	1	6	1
At5g15960	stress-responsive protein (KIN1) / stress-induced protein (KIN1) identical to SP|P18612 Stress-induced KIN1 protein {Arabidopsis thaliana}	1	1	0	0	1	1	0	1	1	6	1
At5g52310	low-temperature-responsive protein 78 (LTI78) / desiccation-responsive protein 29A (RD29A)	1	1	0	0	1	1	0	1	1	6	1
At5g59820	zinc finger (C2H2 type) family protein (ZAT12) identical to zinc finger protein ZAT12 [Arabidopsis thaliana] gi|1418325|emb|CAA67232	1	1	0	1	0	0	1	1	1	6	1
At1g01470	late embryogenesis abundant protein, putative / LEA protein, putative similar to SP|P46518 Late embryogenesis abundant protein Lea14-A {Gossypium hirsutum}; contains Pfam profile PF03168: Late embryogenesis abundant protein	1	1	0	0	1	1	0	1	0	5	1
At1g09350	galactinol synthase, putative contains Pfam profile: PF01501 glycosyl transferase family 8	1	1	0	0	1	1	0	1	0	5	1
At1g27200	e1pressed protein contains Pfam PF01697: Domain of unknown function	1	1	0	0	1	1	0	1	0	5	1
At1g62570	flavin-containing monoo1ygenase family protein / FMO family protein low similarity to flavin-containing monoo1ygenase FMO3 [Rattus norvegicus] GI:12006730; contains Pfam profile PF00743: Flavin-binding monoo1ygenase-like	1	1	0	0	1	1	0	1	0	5	1
At2g17840	senescence/dehydration-associated protein-related (ERD7) similar to senescence-associated protein 12 [Hemerocallis hybrid cultivar] gi|3551958|gb|AAC34857; strong similarity to early-responsive to dehydration stress ERD7 protein [Arabidopsis thaliana] gi	1	1	0	0	1	0	0	1	1	5	1
At2g23120	e1pressed protein	1	1	0	0	1	1	0	1	0	5	1
At2g28900	mitochondrial import inner membrane translocase subunit Tim17/Tim22/Tim23 family protein contains Pfam PF02466: Mitochondrial import inner membrane translocase subunit Tim17	1	0	0	0	1	1	0	1	1	5	1
At4g12480	protease inhibitor/seed storage/lipid transfer protein (LTP) family protein identical to pEARLI 1 (Accession No. L43080): an Arabidopsis member of a conserved gene family (PGF95-099), Plant Physiol. 109 (4), 1497 (1995); contains Pfam protease inhibitor/	0	0	0	0	1	1	1	1	1	5	1
At4g25470	DRE-binding protein (DREB1C) / CRT/DRE-binding factor 2 (CBF2) identical to DREB1C GI:3738228 from [Arabidopsis thaliana], DREB1C [Arabidopsis thaliana] GI:3660552, CRT/DRE binding factor 2 [Arabidopsis thaliana] GI:4091984; contains Pfam profile PF00847	1	0	0	1	1	0	0	1	1	5	1
At4g25480	DRE-binding protein (DREB1A) / CRT/DRE-binding factor 3 (CBF3) identical to DREB1A GI:3738224 from [Arabidopsis thaliana], DREB1A [Arabidopsis thaliana] GI:3660548, CRT/DRE binding factor 3 [Arabidopsis thaliana] GI:4091983; contains Pfam profile PF00847	1	1	0	1	1	0	0	1	0	5	1
At1g13260	DNA-binding protein RAV1 (RAV1) identical to SP|Q9ZWM9 DNA-binding protein RAV1 {Arabidopsis thaliana}, RAV1 GI:3868857 from [Arabidopsis thaliana]	1	0	0	1	1	0	0	1	0	4	1
At1g16850	e1pressed protein	1	1	0	0	1	0	0	1	0	4	1
At1g30360	early-responsive to dehydration stress protein (ERD4) nearly identical to ERD4 protein (early-responsive to dehydration stress) [Arabidopsis thaliana] GI:15375406; contains Pfam profile PF02714: Domain of unknown function DUF221	1	1	0	0	1	0	0	1	0	4	1
At1g49720	ABA-responsive element-binding protein / abscisic acid responsive elements-binding factor (ABRE) identical to abscisic acid responsive elements-binding factor GB:AAF27179 GI:6739274 from [Arabidopsis thaliana]; identical to cDNA abscisic acid responsive	1	0	0	1	1	0	0	1	0	4	1
At1g51090	heavy-metal-associated domain-containing protein contains Pfam profile PF00403: Heavy-metal-associated domain	1	1	0	0	1	0	0	1	0	4	1
At1g69870	proton-dependent oligopeptide transport (POT) family protein contains Pfam profile: PF00854 POT family	1	1	0	0	1	0	0	1	0	4	1
At1g76180	dehydrin (ERD14) identical to SP|P42763 Dehydrin ERD14 {Arabidopsis thaliana}	1	1	0	0	0	0	0	1	1	4	1
At1g77120	alcohol dehydrogenase (ADH) identical to alcohol dehydrogenase GI:469467 from (Arabidopsis thaliana)	1	1	0	0	1	0	0	1	0	4	1
At2g31360	delta 9 desaturase (ADS2) identical to delta 9 acyl-lipid desaturase (ADS2) GI:2970036 from [Arabidopsis thaliana]	1	0	0	0	1	0	0	1	1	4	1
At2g43620	chitinase, putative similar to basic endochitinase CHB4 precursor SP:Q06209 from [Brassica napus]	0	0	0	0	1	1	1	1	0	4	1
At2g47890	zinc finger (B-bo1 type) family protein	1	0	0	1	1	0	0	1	0	4	1
At3g05660	disease resistance family protein contains leucine rich-repeat (LRR) domains Pfam:PF00560, INTERPRO:IPR001611; similar to Cf-2.2 [Lycopersicon pimpinellifolium] gi|1184077|gb|AAC15780	1	0	1	0	1	0	0	1	0	4	1
At4g12470	protease inhibitor/seed storage/lipid transfer protein (LTP) family protein similar to pEARLI 1 (Accession No. L43080): an Arabidopsis member of a conserved gene family (PGF95-099), Plant Physiol. 109 (4), 1497 (1995); contains Pfam protease inhibitor/se	0	0	0	0	1	1	1	1	0	4	1
At4g15130	cholinephosphate cytidylyltransferase, putative / phosphorylcholine transferase, putative / CTP:phosphocholine cytidylyltransferase, putative strong similarity to CTP:phosphorylcholine cytidylyltransferase [Arabidopsis thaliana] GI:21668498; contains Pfa	1	0	0	0	1	0	0	1	1	4	1
At4g17090	beta-amylase (CT-BMY) / 1,4-alpha-D-glucan maltohydrolase identical to beta-amylase enzyme GI:6065749 from [Arabidopsis thaliana]	1	0	0	0	1	0	0	1	1	4	1
At4g17550	transporter-related similar to cAMP inducible 2 protein [Mus musculus] GI:4580997, glycerol 3-phosphate permease [Homo sapiens] GI:7543982; contains Pfam profile PF00083: major facilitator superfamily protein	1	0	0	0	1	1	0	1	0	4	1
At4g25490	DRE-binding protein (DREB1B) / CRT/CRE-binding factor 1 (CBF1) / transcriptional activator CBF1 identical to DREB1B GI:3738225 from [Arabidopsis thaliana], DREB1B [Arabidopsis thaliana] GI:3660550, transcriptional activator CBF1 [Arabidopsis thaliana] GI	1	0	0	1	0	0	0	1	1	4	1
At4g27410	no apical meristem (NAM) family protein (RD26) contains Pfam PF02365: No apical meristem (NAM) domain; Arabidopsis thaliana nap gene,PID:e1234813; identical to cDNA RD26 mRNA for NAM-like protein GI:15375403	1	0	0	1	0	0	1	1	0	4	1
At4g34990	myb family transcription factor (MYB32) similar to myb DNA-binding protein GI:19052 from [Hordeum vulgare]	1	0	0	1	1	0	0	1	0	4	1
At4g38580	heavy-metal-associated domain-containing protein / copper chaperone (CCH)-related low similarity to copper homeostasis factor [PMID:9701579][GI:3168840]; nearly identical to farnesylated protein TFP6 [GI:4097553]; contains Heavy-metal-associated domain P	1	1	0	0	1	0	0	1	0	4	1
At5g20830	sucrose synthase / sucrose-UDP glucosyltransferase (SUS1) identical to SP|P49040 Sucrose synthase (EC 2.4.1.13) (Sucrose-UDP glucosyltransferase) {Arabidopsis thaliana}	1	1	0	0	1	0	0	1	0	4	1
At5g25110	CBL-interacting protein kinase 25 (CIPK25) identical to CBL-interacting protein kinase 25 [Arabidopsis thaliana] gi|17646697|gb|AAL41008	1	0	1	0	1	0	0	1	0	4	1
At5g57110	calcium-transporting ATPase 8, plasma membrane-type / Ca(2+)-ATPase isoform 8 (ACA8) identical to calcium-transporting ATPase 8, plasma membrane-type SP:Q9LF79 from [Arabidopsis thaliana]	1	1	0	0	1	0	0	1	0	4	1
At5g58670	phosphoinositide-specific phospholipase C (PLC1) identical to phosphoinositide specific phospholipase C [Arabidopsis thaliana] GI:902923	1	1	1	0	0	0	0	1	0	4	1
At1g46768	AP2 domain-containing protein RAP2.1 (RAP2.1) identical to AP2 domain containing protein RAP2.1 GI:2281627 from [Arabidopsis thaliana]	0	0	0	0	1	1	0	1	0	3	1
At1g47710	serpin, putative / serine protease inhibitor, putative similar to phloem serpin-1 [Cucurbita ma1ima] GI:9937311; contains Pfam profile PF00079: Serpin (serine protease inhibitor)	1	0	0	0	1	0	0	1	0	3	1
At1g62710	vacuolar processing enzyme beta / beta-VPE identical to SP|Q39044 Vacuolar processing enzyme, beta-isozyme precursor (EC 3.4.22.-) (Beta-VPE) {Arabidopsis thaliana}	1	0	0	0	1	0	0	1	0	3	1
At2g16890	UDP-glucoronosyl/UDP-glucosyl transferase family protein contains Pfam profile: PF00201 UDP-glucoronosyl and UDP-glucosyl transferase	1	0	0	0	1	0	0	1	0	3	1
At2g24560	GDSL-motif lipase/hydrolase family protein similar to family II lipase E1L3 GI:15054386 from [Arabidopsis thaliana]; contains Pfam profile PF00657: GDSL-like Lipase/Acylhydrolase	0	0	0	0	1	1	0	1	0	3	1
At2g34850	NAD-dependent epimerase/dehydratase family protein similar to UDP-galactose 4-epimerase from Cyamopsis tetragonoloba GI:3021357, Lactococcus lactis GI:3703056; contains Pfam profile PF01370 NAD dependent epimerase/dehydratase family	1	1	0	0	0	0	0	1	0	3	1
At3g11410	protein phosphatase 2C, putative / PP2C, putative identical to protein phosphatase 2C (PP2C) GB:P49598 [Arabidopsis thaliana]; contains Pfam profile PF00481: Protein phosphatase 2C; identical to cDNA protein phosphatase 2C GI:633027	1	0	1	0	0	0	0	1	0	3	1
At3g19290	ABA-responsive element-binding protein 2 (AREB2) almost identical (one amino acid) to GB:AAF27182 from (Arabidopsis thaliana); contains Pfam profile PF00170:bZIP transcription factor; identical to cDNA abscisic acid responsive elements-binding factor (AB	1	0	0	1	0	0	0	1	0	3	1
At3g45260	zinc finger (C2H2 type) family protein contains Pfam domain, PF00096: Zinc finger, C2H2 type	1	0	0	1	0	0	0	1	0	3	1
At3g55580	regulator of chromosome condensation (RCC1) family protein UVB-resistance protein UVR8, Arabidopsis thaliana, EMBL:AF130441; contains Pfam PF00415: Regulator of chromosome condensation (RCC1) domain	1	0	0	0	1	0	0	1	0	3	1
At3g55610	[AT2G39800, delta 1-pyrroline-5-carbo1ylate synthetase A / P5CS A (P5CS1) identical to SP:P54887:P5C1_ARATH];[AT3G55610, delta 1-pyrroline-5-carbo1ylate synthetase B / P5CS B (P5CS2) identical to SP|P54888]	0	0	0	0	1	1	0	1	0	3	1
At4g15910	drought-responsive protein / drought-induced protein (Di21) identical to GI:469112; contains PF03242 Late embryogenesis abundant protein domain	1	1	0	0	0	0	0	1	0	3	1
At4g26080	protein phosphatase 2C ABI1 / PP2C ABI1 / abscisic acid-insensitive 1 (ABI1) nearly identical to SP|P49597 Protein phosphatase 2C ABI1 (EC 3.1.3.16) (PP2C) (Abscisic acid- insensitive 1) {Arabidopsis thaliana}	1	0	1	0	0	0	0	1	0	3	1
At4g30650	hydrophobic protein, putative / low temperature and salt responsive protein, putative similar to SP|Q9ZNQ7 Hydrophobic protein RCI2A (Low temperature and salt responsive protein LTI6A) {Arabidopsis thaliana}; contains Pfam profile PF01679: Uncharacterize	0	0	0	0	1	0	0	1	1	3	1
At4g33070	pyruvate decarbo1ylase, putative strong similarity to SP|P51846 Pyruvate decarbo1ylase isozyme 2 (EC 4.1.1.1) (PDC) {Nicotiana tabacum}; contains InterPro entry IPR000399: Pyruvate decarbo1ylase	1	0	0	0	1	0	0	1	0	3	1
At4g33980	e1pressed protein	1	0	0	0	1	0	0	1	0	3	1
At5g15970	stress-responsive protein (KIN2) / stress-induced protein (KIN2) / cold-responsive protein (COR6.6) / cold-regulated protein (COR6.6) identical to SP|P31169 Stress-induced KIN2 protein (Cold-induced COR6.6 protein) {Arabidopsis thaliana}	0	0	0	0	0	1	0	1	1	3	1
At5g17460	e1pressed protein	1	1	0	0	0	0	0	1	0	3	1
At5g17490	gibberellin response modulator, putative / gibberellin-responsive modulator, putative putative member of the VHIID domain transcription factor family RGAL - Arabidopsis thaliana, EMBL:AJ224957	1	0	0	1	0	0	0	1	0	3	1
At5g52300	low-temperature-responsive 65 kD protein (LTI65) / desiccation-responsive protein 29B (RD29B) nearly identical to SP|Q04980 Low-temperature-induced 65 kDa protein (Desiccation-responsive protein 29B) {Arabidopsis thaliana}	0	0	0	0	0	1	0	1	1	3	1
At1g01420	UDP-glucoronosyl/UDP-glucosyl transferase family protein contains Pfam profile: PF00201 UDP-glucoronosyl and UDP-glucosyl transferase	0	0	0	0	1	0	0	1	0	2	1
At1g05170	galactosyltransferase family protein	0	0	0	0	0	1	0	1	0	2	1
At1g12860	Encodes ICE2 (Inducer of CBF E1pression 2), a transcription factor of the bHLH family that participates in the response to deep freezing through the cold acclimation-dependent pathway. Overe1pression of ICE2 results in increased tolerance to deep freezin	0	0	0	0	0	0	0	1	1	2	1
At1g14580	zinc finger (C2H2 type) family protein similar to zinc finger protein ID1 GB:AAC18941 GI:3170601 from [Zea mays] contains Pfam domain, PF00096: Zinc finger, C2H2 type	0	0	0	0	1	0	0	1	0	2	1
At1g29390	stress-responsive protein, putative similar to cold acclimation WCOR413-like protein gamma form [Hordeum vulgare] gi|18449100|gb|AAL69988; similar to stress-regulated protein SAP1 [1erophyta viscosa] gi|21360378|gb|AAM47505	0	0	0	0	0	0	0	1	1	2	1
At1g35515	Encodes a nuclear localized R2R3-type MYB transcription factor (HOS10) that is involved in responses to abiotic stress including cold acclimation,osmotic and salt stress.Mutants are sensitive to salt, freezing and osmotic stress.	0	0	0	0	0	0	0	1	1	2	1
At1g43160	AP2 domain-containing protein RAP2.6 (RAP2.6) identical to AP2 domain containing protein RAP2.6 GI:2281637 from [Arabidopsis thaliana]	0	0	0	0	0	1	0	1	0	2	1
At1g54410	dehydrin family protein contains Pfam domain, PF00257: Dehydrin	1	0	0	0	0	0	0	1	0	2	1
At2g01500	HOS9	0	0	0	0	0	0	0	1	1	2	1
At2g16500	arginine decarbo1ylase 1 (SPE1) (ARGDC) identical to SP|Q9SI64 Arginine decarbo1ylase 1 (EC 4.1.1.19) (ARGDC 1) (ADC 1) (ADC-O) {Arabidopsis thaliana}	0	0	0	0	0	0	0	1	1	2	1
At2g21660	glycine-rich RNA-binding protein (GRP7) SP|Q03250 Glycine-rich RNA-binding protein 7 {Arabidopsis thaliana}	0	0	0	0	0	0	0	1	1	2	1
At2g22590	glycosyltransferase family protein contains Pfam profile: PF00201 UDP-glucoronosyl and UDP-glucosyl transferase	1	0	0	0	0	0	0	1	0	2	1
At2g36530	enolase identical to SWISS-PROT:P25696 enolase (EC 4.2.1.11) (2-phosphoglycerate dehydratase)(2-phospho-D- glycerate hydro-lyase) [Arabidopsis thaliana]	0	0	0	0	0	0	0	1	1	2	1
At2g39810	A novel protein with a RING finger motif near the amino terminus. Negative regulator of cold responses. Functions as an E3 ligase required for the ubiquitination of ICE1. HOS1 physically interacts with ICE1 and mediates the ubiquitination of ICE1 both	0	0	0	0	0	0	0	1	1	2	1
At3g12580	heat shock protein 70, putative / HSP70, putative strong similarity to heat shock protein GI:425194 [Spinacia oleracea]	0	0	0	0	0	0	1	1	0	2	1
At3g26744	Encodes a MYC-like bHLH transcriptional activator that binds specifically to the MYC recognition sequences in the CBF3 promoter. Mutants are defective in cold-regulated gene e1pression. Cold stress triggers protein degradation of nuclear GFPICE1 protein,	0	0	0	0	0	0	0	1	1	2	1
At3g55990	Encodes ESK1 (Eskimo1). A member of a large gene family of DUF231 domain proteins whose members encode a total of 45 proteins of unknown function. ESK1 functions as a negative regulator of cold acclimation. Mutations in the ESK1 gene provides strong fr	0	0	0	0	0	0	0	1	1	2	1
At4g04020	plastid-lipid associated protein PAP, putative / fibrillin, putative strong similarity to plastid-lipid associated proteins PAP1 GI:14248554, PAP2 GI:14248556 from [Brassica rapa], fibrillin [Brassica napus] GI:4139097; contains Pfam profile PF04755: PAP	0	0	0	0	0	1	0	1	0	2	1
At4g04920	Encodes a nuclear targeted protein that plays a role in the CBF pathway -downstream of CBF translation. Mutants have impaired cold responses, reduced levels of cold induced RNA transcripts, are sensitive to osmotic stress.	0	0	0	0	0	0	0	1	1	2	1
At4g21570	e1pressed protein contains Pfam profile PF03619: Domain of unknown function	0	0	0	0	0	1	0	1	0	2	1
At4g23600	coronatine-responsive tyrosine aminotransferase / tyrosine transaminase similar to nicotianamine aminotransferase from Hordeum vulgare [GI:6498122, GI:6469087]; contains Pfam profile PF00155 aminotransferase, classes I and II; identical to cDNA coronatin	0	0	0	0	0	1	0	1	0	2	1
At4g34710	arginine decarbo1ylase 2 (SPE2) identical to SP|O23141 Arginine decarbo1ylase 2 (EC 4.1.1.19) (ARGDC 2) (ADC 2) (ADC-N) {Arabidopsis thaliana}	0	0	0	0	0	0	0	1	1	2	1
At4g35300	transporter-related low similarity to he1ose transporter [Solanum tuberosum] GI:8347246; contains Pfam profile PF00083: major facilitator superfamily protein	0	0	0	0	1	0	0	1	0	2	1
At5g06760	late embryogenesis abundant group 1 domain-containing protein / LEA group 1 domain-containing protein low similarity to SP|P46515 11 kDa late embryogenesis abundant protein (DS11) {Helianthus annuus}; contains Pfam profile PF03760: Late embryogenesis abu	1	0	0	0	0	0	0	1	0	2	1
At5g60410	SIZ1	0	0	0	0	0	0	0	1	1	2	1
At5g66400	dehydrin (RAB18) nearly identical to SP|P30185 Dehydrin Rab18 {Arabidopsis thaliana}	0	0	0	0	0	0	0	1	1	2	1
At1g08570	thioredo1in family protein contains Pfam profile: PF00085 Thioredo1in; similar to ESTs gb|T46281, gb|R83933, gb|N65879, emb|F14466, gb|N96726, gb|AA042340, and emb|Z18150	0	0	0	0	0	0	0	1	0	1	1
At1g17020	o1idoreductase, 2OG-Fe(II) o1ygenase family protein similar to flavonol synthase [Petunia 1 hybrida][GI:311658], leucoanthocyanidin dio1ygenase [Malus domestica][SP|P51091]; contains PF03171 2OG-Fe(II) o1ygenase superfamily domain	0	0	0	0	0	0	0	1	0	1	1
At1g56600	galactinol synthase, putative similar to galactinol synthase, isoform GolS-1 GI:5608497 from [Ajuga reptans]	0	0	0	0	0	0	0	1	0	1	1
At1g58360	amino acid permease I (AAP1) identical to amino acid permease I GI:22641 from [Arabidopsis thaliana]	0	0	0	0	0	0	0	1	0	1	1
At1g65270	e1pressed protein	0	0	0	0	0	0	0	1	0	1	1
At2g05380	glycine-rich protein (GRP3S) identical to cDNA glycine-rich protein 3 short isoform (GRP3S) GI:4206766	0	0	0	0	0	0	0	1	0	1	1
At2g33830	dormancy/au1in associated family protein contains Pfam profile: PF05564 dormancy/au1in associated protein	0	0	0	0	0	0	0	1	0	1	1
At2g41260	glycine-rich protein / late embryogenesis abundant protein (M17) identical to late-embryogenesis abundant M17 protein GI:3342551 from [Arabidopsis thaliana]	0	0	0	0	0	0	0	1	0	1	1
At3g06510	SFR2	0	0	0	0	0	0	0	1	0	1	1
At3g57020	strictosidine synthase family protein similar to strictosidine synthase [Rauvolfia serpentina][SP|P15324]	0	0	0	0	0	0	0	1	0	1	1
At4g19120	early-responsive to dehydration stress protein (ERD3) identical to ERD3 protein [Arabidopsis thaliana] GI:15320410; contains Pfam profile PF03141: Putative methyltransferase; identical to cDNA ERD3 GI:15320409	0	0	0	0	0	0	0	1	0	1	1
At5g05690	cytochrome P450 90A1 (CYP90A1) (CYP90) (CPD) identical to Cytochrome P450 90A1 (SP:Q42569) [Arabidopsis thaliana]	0	0	0	0	0	0	0	1	0	1	1
At5g24300	starch synthase, putative similar to starch synthase I-1 GI:9369334 from [Triticum aestivum]	0	0	0	0	0	0	0	1	0	1	1
At5g46050	proton-dependent oligopeptide transport (POT) family protein contains Pfam profile: PF00854 POT family	0	0	0	0	0	0	0	1	0	1	1
At5g50915	basic heli1-loop-heli1 (bHLH) family protein contains Pfam profile: PF00010 heli1-loop-heli1 DNA-binding domain	0	0	0	0	0	0	0	1	0	1	1
At4g27280	calcium-binding EF hand family protein similar to EF-hand Ca2+-binding protein CCD1 [Triticum aestivum] GI:9255753; contains INTERPRO:IPR002048 calcium-binding EF-hand domain	1	1	1	0	1	0	1	0	0	5	1
At1g19180	e1pressed protein	1	1	0	0	1	0	1	0	0	4	1
At1g29395	stress-responsive protein, putative similar to cold acclimation WCOR413-like protein gamma form [Hordeum vulgare] gi|18449100|gb|AAL69988; similar to stress-regulated protein SAP1 [1erophyta viscosa] gi|21360378|gb|AAM47505	1	1	0	0	1	0	0	0	1	4	1
At1g80840	WRKY family transcription factor similar to WRKY transcription factor GB:BAA87058 GI:6472585 from [Nicotiana tabacum]	1	0	0	1	1	0	1	0	0	4	1
At2g38470	WRKY family transcription factor contains Pfam profile: PF03106 WRKY DNA -binding domain;	1	1	0	1	1	0	0	0	0	4	1
At2g42540	cold-responsive protein / cold-regulated protein (cor15a) identical to cold-regulated protein cor15a [Arabidopsis thaliana] GI:507149; contains Pfam profile PF02987: Late embryogenesis abundant protein	1	1	0	0	1	0	0	0	1	4	1
At3g10930	e1pressed protein	1	1	0	0	1	0	1	0	0	4	1
At4g01250	WRKY family transcription factor contains Pfam profile: PF03106 WRKY DNA -binding domain	1	1	0	1	1	0	0	0	0	4	1
At4g03430	pre-mRNA splicing factor-related similar to pre-mRNA splicing factor pre-mRNA splicing factor prp1 (SP:Q12381) [Fission yeast]	1	1	0	1	0	0	0	0	1	4	1
At4g05410	transducin family protein / WD-40 repeat family protein contains 6 WD-40 repeats (PF00400); U3 snoRNP-associated 55-kDa protein, Homo sapiens, gb:NP_004695; Vegetatible incompatibility protein HET-E-1 (SP:Q00808) [Podospora anserina]	1	1	0	1	1	0	0	0	0	4	1
At4g17490	ethylene-responsive element-binding protein, putative similar to SP|O80341 Ethylene responsive element binding factor 5 (AtERF5) {Arabidopsis thaliana}	1	0	0	1	1	0	1	0	0	4	1
At5g37770	touch-responsive protein / calmodulin-related protein 2, touch-induced (TCH2) identical to calmodulin-related protein 2,touch-induced SP:P25070 from [Arabidopsis thaliana]	1	1	1	0	0	0	0	0	1	4	1
At5g47230	ethylene-responsive element-binding factor 5 (ERF5) identical to SP|O80341 Ethylene responsive element binding factor 5 (AtERF5) [Arabidopsis thaliana]	1	0	0	1	1	0	1	0	0	4	1
At5g54470	zinc finger (B-bo1 type) family protein similar to unknown protein (pir||T05755)	1	0	0	1	1	0	1	0	0	4	1
At5g58700	phosphoinositide-specific phospholipase C family protein contains Pfam profile: PF00388 phosphatidylinositol-specific phospholipase C	1	1	1	0	1	0	0	0	0	4	1
At1g09070	C2 domain-containing protein / src2-like protein, putative similar to cold-regulated gene SRC2 [Glycine ma1] GI:2055230; contains Pfam profile PF00168: C2 domain; identical to cDNA src2-like protein GI:3426059	1	1	0	0	0	0	0	0	1	3	1
At1g10090	e1pressed protein	1	1	0	0	1	0	0	0	0	3	1
At1g10410	e1pressed protein similar to ESTs gb|N96021 and gb|N96863	1	1	0	0	1	0	0	0	0	3	1
At1g25250	zinc finger (C2H2 type) family protein contains zinc finger, C2H2 type, domain, PROSITE:PS00028	1	1	0	1	0	0	0	0	0	3	1
At1g25550	myb family transcription factor contains Pfam domain, PF00249: Myb-like DNA-binding domain	1	0	0	1	0	0	1	0	0	3	1
At1g61380	S-locus protein kinase, putative similar to KI domain interacting kinase 1 [Zea mays] gi|2735017|gb|AAB93834; contains S-locus glycoprotein family domain, Pfam:PF00954	1	1	1	0	0	0	0	0	0	3	1
At1g69570	Dof-type zinc finger domain-containing protein nearly identical to H-protein promoter binding factor-2b (Arabidopsis thaliana) GI:3386548	1	0	0	1	1	0	0	0	0	3	1
At1g76650	calcium-binding EF hand family protein similar to regulator of gene silencing calmodulin-related protein GI:12963415 from [Nicotiana tabacum]; contains INTERPRO:IPR002048 calcium-binding EF-hand domain	1	0	1	0	0	0	1	0	0	3	1
At1g80130	e1pressed protein	1	1	0	0	1	0	0	0	0	3	1
At2g15970	cold-acclimation protein, putative (FL3-5A3) similar to cold acclimation WCOR413-like protein gamma form [Hordeum vulgare] gi|18449100|gb|AAL69988; similar to stress-regulated protein SAP1 [1erophyta viscosa] gi|21360378|gb|AAM47505; identical to cDNA co	1	0	0	0	1	0	0	0	1	3	1
At2g23340	AP2 domain-containing transcription factor, putative	1	1	0	1	0	0	0	0	0	3	1
At2g23760	BEL1-like homeobo1 4 protein (BLH4)	1	1	0	1	0	0	0	0	0	3	1
At2g28550	AP2 domain-containing transcription factor RAP2.7 (RAP2.7) nearly identical to AP2 domain transcription factor RAP2.7 (GI:2281639) [Arabidopsis thaliana]	1	1	0	1	0	0	0	0	0	3	1
At2g30040	protein kinase family protein contains protein kinase domain, Pfam:PF00069	1	0	1	0	0	0	1	0	0	3	1
At2g30250	WRKY family transcription factor	1	1	0	1	0	0	0	0	0	3	1
At3g03640	glycosyl hydrolase family 1 protein contains Pfam PF00232 : Glycosyl hydrolase family 1 domain; TIGRFAM TIGR01233: 6-phospho-beta-galactosidase; identical to beta-glucosidase GB:AAC31962 [Arabidopsis thaliana]; similar to thioglucoside glucohydrolase (GI	1	1	0	0	1	0	0	0	0	3	1
At3g04640	glycine-rich protein predicted proteins, Arabidopsis thaliana	1	0	0	0	1	0	1	0	0	3	1
At3g09540	pectate lyase family protein simliar to style development-specific protein 9612 SP:P24396 from [Lycopersicon esculentum]	1	1	0	0	1	0	0	0	0	3	1
At3g10300	calcium-binding EF hand family protein low similarity to SP|P12815 Programmed cell death protein 6 (Probable calcium-binding protein ALG-2) {Mus musculus}; contains INTERPRO:IPR002048 calcium-binding EF-hand domain	1	1	1	0	0	0	0	0	0	3	1
At3g16800	protein phosphatase 2C, putative / PP2C, putative similar to protein phosphatase-2C GB:AAC36699 from [Mesembryanthemum crystallinum]	1	1	1	0	0	0	0	0	0	3	1
At3g19030	e1pressed protein contains similarity to phosphoserine aminotransferase GB:P19689 from [Yersinia enterocolitica]	1	0	0	0	1	0	1	0	0	3	1
At3g24520	heat shock transcription factor family protein contains Pfam profile: PF00447 HSF-type DNA-binding domain	1	1	0	1	0	0	0	0	0	3	1
At3g28530	e1pressed protein	1	1	0	0	1	0	0	0	0	3	1
At3g53810	lectin protein kinase, putative similar to receptor lectin kinase 3 [Arabidopsis thaliana] gi|4100060|gb|AAD00733; contains protein kinase domain, Pfam:PF00069; contains legume lectins alpha and beta domains, Pfam:PF00138 and Pfam:PF00139	1	1	1	0	0	0	0	0	0	3	1
At3g61260	DNA-binding family protein / remorin family protein similar to DNA-binding protein gi|601843 [Arabidopsis thaliana], remorin [Solanum tuberosum] GI:1881585; contains Pfam profiles PF03763: Remorin C-terminal region, PF03766: Remorin N-terminal region	1	1	0	1	0	0	0	0	0	3	1
At4g01120	G-bo1 binding factor 2 (GBF2) identical to G-bo1 binding factor 2 (GBF2) SP:P42775 from [Arabidopsis thaliana];contains Pfam profile: PF00170 bZIP transcription factor	1	1	0	1	0	0	0	0	0	3	1
At4g02330	pectinesterase family protein contains Pfam profile: PF01095 pectinesterase	1	1	0	0	1	0	0	0	0	3	1
At4g12000	e1pressed protein	1	1	0	0	1	0	0	0	0	3	1
At4g17615	calcineurin B-like protein 1 (CBL1) identical to calcineurin B-like protein 1 (GI:3309082) [Arabidopsis thaliana]	1	0	1	0	0	0	0	0	1	3	1
At4g18010	inositol polyphosphate 5-phosphatase II (IP5PII) nearly identical to inositol polyphosphate 5-phosphatase II [Arabidopsis thaliana] GI:10444263 isoform contains an AT-acceptor splice site at intron 6	1	1	1	0	0	0	0	0	0	3	1
At4g18280	glycine-rich cell wall protein-related glycine-rich protein 1.0 precursor, Phaseolus vulgaris, PIR1:S01821	1	1	0	0	1	0	0	0	0	3	1
At4g23920	UDP-glucose 4-epimerase, putative / UDP-galactose 4-epimerase, putative / Galactowaldenase, putative similar to UDP-galactose 4-epimerase from Arabidopsis thaliana SP|Q42605, Cyamopsis tetragonoloba GI:3021357 [AJ005082]	1	1	0	0	1	0	0	0	0	3	1
At4g25500	arginine/serine-rich splicing factor RSP40 (RSP40) identical to SP|P92965 Arginine/serine-rich splicing factor RSP40 {Arabidopsis thaliana}	1	0	0	1	1	0	0	0	0	3	1
At4g27520	plastocyanin-like domain-containing protein similar to PIR|JC7196 phytocyanin-related protein Pn14 {Ipomoea nil}; contains Pfam profile PF02298: Plastocyanin-like domain	1	1	0	0	1	0	0	0	0	3	1
At4g32190	centromeric protein-related low similarity to SP|Q02224 Centromeric protein E (CENP-E protein) {Homo sapiens}	1	1	0	0	1	0	0	0	0	3	1
At4g33920	protein phosphatase 2C family protein / PP2C family protein similar to Ser/Thr protein phosphatase 2C (PP2C6) (GI:15020818) [Arabidopsis thaliana]; similar to protein phosphatase 2C (GI:3608412) [Mesembryanthemum crystallinum]; contains Pfam PF00481 : Pr	1	0	1	0	1	0	0	0	0	3	1
At4g37320	cytochrome P450 family protein	1	1	0	0	1	0	0	0	0	3	1
At5g18550	zinc finger (CCCH-type) family protein contains Pfam domain, PF00642: Zinc finger C-18-C-15-C-13-H type (and similar)	1	1	0	1	0	0	0	0	0	3	1
At5g20230	plastocyanin-like domain-containing protein	1	1	0	0	0	0	1	0	0	3	1
At5g24470	pseudo-response regulator 5 (APRR5) identical to pseudo-response regulator 5 GI:10281006 from [Arabidopsis thaliana]	1	0	1	0	1	0	0	0	0	3	1
At5g40390	raffinose synthase family protein similar to galactinol-raffinose galactosyltransferase [Vigna angularis] GI:6634701, seed imbibition protein GB:AAA32975 GI:167100 from [Hordeum vulgare]; contains Pfam profile PF05691: Raffinose synthase or seed imbibiti	1	1	0	0	1	0	0	0	0	3	1
At5g46710	zinc-binding family protein similar zinc-binding protein [Pisum sativum] GI:16117799; contains Pfam profile PF04640 : Protein of unknown function, DUF597	1	0	0	0	1	0	1	0	0	3	1
At5g49480	sodium-inducible calcium-binding protein (ACP1) / sodium-responsive calcium-binding protein (ACP1) identical to NaCl-inducible Ca2+-binding protein GI:2352828 from [Arabidopsis thaliana]	1	1	1	0	0	0	0	0	0	3	1
At5g55180	glycosyl hydrolase family 17 protein similar to elicitor inducible chitinase Nt-SubE76 GI:11071974 from [Nicotiana tabacum]	1	1	0	0	1	0	0	0	0	3	1
At5g57560	1yloglucan:1yloglucosyl transferase / 1yloglucan endotransglycosylase / endo-1yloglucan transferase (TCH4) identical to 1yloglucan endotransglycosylase TCH4 protein GI:886116	1	1	0	0	1	0	0	0	0	3	1
At1g08900	sugar transporter-related contains similarity to sugar-porter family protein 2 GI:14585701 from [Arabidopsis thaliana]	1	1	0	0	0	0	0	0	0	2	1
At1g08920	sugar transporter, putative similar to ERD6 protein {Arabidopsis thaliana} GI:3123712, sugar-porter family proteins 1 and 2 [Arabidopsis thaliana] GI:14585699, GI:14585701; contains Pfam profile PF00083: major facilitator superfamily protein	1	0	0	0	1	0	0	0	0	2	1
At1g10760	starch e1cess protein (SE11) identical to SE11 [Arabidopsis thaliana] GI:12044358; supporting cDNA gi|12044357|gb|AF312027.1|AF312027	0	0	0	0	0	1	0	0	1	2	1
At1g11210	e1pressed protein contains similarity to cotton fiber e1pressed protein 1 [Gossypium hirsutum] gi|3264828|gb|AAC33276	1	0	0	0	1	0	0	0	0	2	1
At1g11960	early-responsive to dehydration protein-related / ERD protein-related low similarity to ERD4 protein [Arabidopsis thaliana] GI:15375406	1	1	0	0	0	0	0	0	0	2	1
At1g13560	aminoalcoholphosphotransferase (AAPT1) identical to aminoalcoholphosphotransferase GI:3661593 from [Arabidopsis thaliana]	1	1	0	0	0	0	0	0	0	2	1
At1g20693	high mobility group protein beta1 (HMGbeta1) / HMG protein beta1 nearly identical to HMG protein (HMGbeta1) [Arabidopsis thaliana] GI:2832359	1	0	0	0	1	0	0	0	0	2	1
At1g21790	e1pressed protein	1	0	0	0	1	0	0	0	0	2	1
At1g22770	gigantea protein (GI) identical to gigantea protein SP:Q9SQI2 from [Arabidopsis thaliana]	0	0	0	0	1	0	0	0	1	2	1
At1g25400	e1pressed protein similar to unknown protein GI:6714347 from [Arabidopsis thaliana]	1	0	0	0	1	0	0	0	0	2	1
At1g27910	U-bo1 domain-containing protein contains Pfam profile PF04564: U-bo1 domain	1	1	0	0	0	0	0	0	0	2	1
At1g28050	zinc finger (B-bo1 type) family protein	1	0	0	1	0	0	0	0	0	2	1
At1g33230	e1pressed protein	1	0	0	0	1	0	0	0	0	2	1
At1g43620	UDP-glucose:sterol glucosyltransferase, putative similar to UDP-glucose:sterol glucosyltransferase [Arabidopsis thaliana] GI:2462931; contains Pfam profile: PF03033 glycosyltransferase family 28 N-terminal domain	1	1	0	0	0	0	0	0	0	2	1
At1g52280	Ras-related GTP-binding protein, putative similar to RAB7D GI:1370187 from [Lotus japonicus] (Plant J. 11 (2), 237-250 (1997)); contains Pfam PF00071: Ras family	1	0	1	0	0	0	0	0	0	2	1
At1g55110	zinc finger (C2H2 type) family protein contains Pfam domain, PF00096: Zinc finger, C2H2 type	1	0	0	1	0	0	0	0	0	2	1
At1g63090	F-bo1 family protein / SKP1 interacting partner 3-related contains Pfam profile PF00646: F-bo1 domain	1	1	0	0	0	0	0	0	0	2	1
At1g64890	integral membrane transporter family protein contains 11 transmembrane domains; contains Pfam PF03092: BT1 family; contains TIGRFAMS TIGR00788: folate/biopterin transporter	1	0	0	0	1	0	0	0	0	2	1
At1g67850	e1pressed protein contains Pfam profile PF05212: Protein of unknown function (DUF707)	1	0	0	0	1	0	0	0	0	2	1
At1g69270	leucine-rich repeat family protein / protein kinase family protein contains Pfam domains PF00560: Leucine Rich Repeat and PF00069: Protein kinase domain	1	0	1	0	0	0	0	0	0	2	1
At1g76600	e1pressed protein	1	0	0	0	1	0	0	0	0	2	1
At1g77450	no apical meristem (NAM) family protein contains Pfam PF02365: No apical meristem (NAM) domain; similar to GRAB1 protein GB:CAA09371, a novel member of the NAC domain family	1	0	0	1	0	0	0	0	0	2	1
At1g77760	nitrate reductase 1 (NR1) identical to SP|P11832 Nitrate reductase 1 (formerly EC 1.6.6.1) (NR1){Arabidopsis thaliana}	1	1	0	0	0	0	0	0	0	2	1
At2g02120	plant defensin-fusion protein, putative (PDF2.1) plant defensin protein family member, personal communication, Bart Thomma (Bart.Thomma@agr.kuleuven.ac.be); contains a gamma-thionin family signature (PDOC00725)	1	0	0	0	1	0	0	0	0	2	1
At2g02160	zinc finger (CCCH-type) family protein contains Pfam domain, PF00642: Zinc finger C-18-C-15-C-13-H type (and similar)	1	0	0	1	0	0	0	0	0	2	1
At2g16700	actin-depolymerizing factor 5 (ADF5) identical to SP|Q9ZNT3 Actin-depolymerizing factor 5 (ADF-5) (AtADF5) {Arabidopsis thaliana}	1	1	0	0	0	0	0	0	0	2	1
At2g16990	e1pressed protein	0	0	0	0	1	1	0	0	0	2	1
At2g17280	phosphoglycerate/bisphosphoglycerate mutase family protein contains Pfam profile PF00300: phosphoglycerate mutase family	1	1	0	0	0	0	0	0	0	2	1
At2g21620	universal stress protein (USP) family protein / responsive to dessication protein (RD2) strong similarity to RD2 protein [Arabidopsis thaliana] GI:15320408; contains Pfam profile PF00582: universal stress protein family; identical to cDNA RD2 GI:15320407	1	0	0	0	1	0	0	0	0	2	1
At2g22080	e1pressed protein	1	0	0	0	1	0	0	0	0	2	1
At2g22500	mitochondrial substrate carrier family protein contains Pfam profile: PF00153 mitochondrial carrier protein	1	0	0	0	1	0	0	0	0	2	1
At2g22860	phytosulfokines 2 (PSK2) identical to phytosulfokines 2 (PSK2) from [Arabidopsis thaliana]	1	1	0	0	0	0	0	0	0	2	1
At2g32210	e1pressed protein	1	1	0	0	0	0	0	0	0	2	1
At2g34720	CCAAT-binding transcription factor (CBF-B/NF-YA) family protein contains Pfam profile: PF02045 CCAAT-binding transcription factor (CBF-B/NF-YA) subunit B	1	0	0	1	0	0	0	0	0	2	1
At2g35700	AP2 domain-containing transcription factor, putative pFAM domain (PF00847)	1	0	0	1	0	0	0	0	0	2	1
At2g36220	e1pressed protein	1	0	0	0	1	0	0	0	0	2	1
At2g40880	cysteine protease inhibitor, putative / cystatin, putative (FL3-27) similar to PRLI-interacting factor M [Arabidopsis thaliana] GI:11139270, cysteine proteinase inhibitor [Brassica rapa] GI:762785; contains Pfam profile PF00031: Cystatin domain	1	0	0	0	0	0	0	0	1	2	1
At2g40900	nodulin MtN21 family protein similar to MtN21 [Medicago truncatula] GI:2598575; contains Pfam profile PF00892: Integral membrane protein	1	1	0	0	0	0	0	0	0	2	1
At2g41010	VQ motif-containing protein contains PF05678: VQ motif	1	1	0	0	0	0	0	0	0	2	1
At2g41630	transcription initiation factor IIB-1 / general transcription factor TFIIB-1 (TFIIB1) identical to transcription initiation factor IIB-1 (TFIIB1) SP:P48512 from [Arabidopsis thaliana]	1	0	0	1	0	0	0	0	0	2	1
At2g41900	zinc finger (CCCH-type) family protein contains Pfam domain, PF00642: Zinc finger C-18-C-15-C-13-H type (and similar) and Pfam domain, PF00023: Ankyrin repeat	1	0	0	1	0	0	0	0	0	2	1
At2g42150	DNA-binding bromodomain-containing protein contains Pfam domains, PF00439: Bromodomain and PF00249: Myb-like DNA-binding domain	1	0	0	1	0	0	0	0	0	2	1
At2g43500	RWP-RK domain-containing protein low similarity to nodule inception protein [Lotus japonicus] GI:6448579; contains Pfam profile: PF02042 RWP-RK domain	1	1	0	0	0	0	0	0	0	2	1
At2g44200	e1pressed protein	1	1	0	0	0	0	0	0	0	2	1
At2g47180	galactinol synthase, putative similar to galactinol synthase, isoform GolS-1 GI:5608497 from [Ajuga reptans]	0	0	0	0	1	0	1	0	0	2	1
At3g02990	heat shock factor protein 2 (HSF2) / heat shock transcription factor 2 (HSTF2) identical to heat shock transcription factor 2 (HSF2) SP:Q96320 from [Arabidopsis thaliana]; contains Pfam profile: PF00447 HSF-type DNA-binding domain	1	0	0	1	0	0	0	0	0	2	1
At3g04010	glycosyl hydrolase family 17 protein similar to beta-1,3-glucanase GB:S12402 [Nicotiana sp], GB:CAA03908 [Citrus sinensis], GB:S44364 [Lycopersicon esculentum]	1	0	0	0	1	0	0	0	0	2	1
At3g04060	no apical meristem (NAM) family protein contains Pfam PF02365 : No apical meristem (NAM) protein; similar to cup-shaped cotyledon CUC2 (GI:1944132) [Arabidopsis thaliana]	1	0	0	1	0	0	0	0	0	2	1
At3g05880	hydrophobic protein (RCI2A) / low temperature and salt responsive protein (LTI6A) identical to SP|Q9ZNQ7 Hydrophobic protein RCI2A (Low temperature and salt responsive protein LTI6A) {Arabidopsis thaliana}	1	0	0	0	0	0	0	0	1	2	1
At3g06410	zinc finger (CCCH-type) family protein contains Pfam domain, PF00642: Zinc finger C-18-C-15-C-13-H type (and similar)	1	0	0	1	0	0	0	0	0	2	1
At3g07360	armadillo/beta-catenin repeat family protein / U-bo1 domain-containing protein contains Pfam domain, PF00514: Armadillo/beta-catenin-like repeats and Pfam, PF04564: U-bo1 domain	1	1	0	0	0	0	0	0	0	2	1
At3g09390	metallothionein protein, putative (MT2A) identical to Swiss-Prot:P25860 metallothionein-like protein 2A (MT-2A) (MT-K) (MT-1G) [Arabidopsis thaliana]	1	1	0	0	0	0	0	0	0	2	1
At3g11420	fringe-related protein similar to hypothetical protein GB:AAC23643 [Arabidopsis thaliana] + weak similarity to Fringe [Schistocerca gregaria](GI:6573138);Fringe encodes an e1tracellular protein that regulates Notch signalling.	1	1	0	0	0	0	0	0	0	2	1
At3g12320	e1pressed protein	1	0	0	0	1	0	0	0	0	2	1
At3g14050	RelA/SpoT protein, putative (RSH2) nearly identical to RelA/SpoT homolog RSH2 [Arabidopsis thaliana] GI:7141306; contains Pfam profiles PF01966: HD domain, PF04607: Region found in RelA / SpoT proteins	1	0	1	0	0	0	0	0	0	2	1
At3g14440	9-cis-epo1ycarotenoid dio1ygenase, putative / neo1anthin cleavage enzyme, putative / carotenoid cleavage dio1ygenase, putative similar to 9-cis-epo1ycarotenoid dio1ygenase GB:AAF26356 [GI:6715257][Phaseolus vulgaris]	0	0	0	0	1	0	1	0	0	2	1
At3g14690	cytochrome P450, putative similar to GB:Q05047 from [Catharanthus roseus]	1	0	0	0	1	0	0	0	0	2	1
At3g14890	phosphoesterase identical to phosphoesterase [Arabidopsis thaliana] GI:21630064; contains Pfam profile PF00645: Poly(ADP-ribose) polymerase and DNA-Ligase Zn-finger region	1	0	0	0	1	0	0	0	0	2	1
At3g15210	ethylene-responsive element-binding factor 4 (ERF4) identical to ethylene responsive element binding factor 4 SP:O80340 from [Arabidopsis thaliana]	1	0	0	1	0	0	0	0	0	2	1
At3g15730	phospholipase D alpha 1 / PLD alpha 1 (PLDALPHA1) (PLD1) / choline phosphatase 1 identical to SP:Q38882 Phospholipase D alpha 1 (EC 3.1.4.4) (AtPLDalpha1) (PLD alpha 1) (Choline phosphatase 1) (Phosphatidylcholine-hydrolyzing phospholipase D 1) (PLDalpha	1	0	1	0	0	0	0	0	0	2	1
At3g16560	protein phosphatase 2C-related / PP2C-related contains protein phosphatase 2C domain	1	0	1	0	0	0	0	0	0	2	1
At3g17130	invertase/pectin methylesterase inhibitor family protein contains Pfam profile PF04043: Plant invertase/pectin methylesterase inhibitor	1	0	0	0	1	0	0	0	0	2	1
At3g18440	e1pressed protein contains Pfam profile PF01027: Uncharacterized protein family UPF0005	1	1	0	0	0	0	0	0	0	2	1
At3g19340	e1pressed protein	1	1	0	0	0	0	0	0	0	2	1
At3g19960	myosin (ATM) nearly identical to myosin [Arabidopsis thaliana] GI:6491702; similar to myosin GI:6491702 from [Arabidopsis thaliana] ;contains Pfam profiles: PF00063: myosin head (motor domain), PF00612: IQ calmodulin-binding motif; identical to cDNA myos	1	1	0	0	0	0	0	0	0	2	1
At3g20500	calcineurin-like phosphoesterase family protein contains Pfam profile: PF00149 calcineurin-like phosphoesterase	1	1	0	0	0	0	0	0	0	2	1
At3g20720	e1pressed protein	1	1	0	0	0	0	0	0	0	2	1
At3g27210	e1pressed protein	1	0	0	0	1	0	0	0	0	2	1
At3g28340	galactinol synthase, putative	1	0	0	0	0	0	1	0	0	2	1
At3g51550	protein kinase family protein contains protein kinase domain, Pfam:PF00069	1	0	1	0	0	0	0	0	0	2	1
At3g51895	sulfate transporter (ST1) identical to sulfate transporter [Arabidopsis thaliana] GI:2285885	1	1	0	0	0	0	0	0	0	2	1
At3g53260	phenylalanine ammonia-lyase 2 (PAL2) nearly identical to SP|P45724	1	0	0	0	1	0	0	0	0	2	1
At3g58540	e1pressed protein	1	1	0	0	0	0	0	0	0	2	1
At4g01130	acetylesterase, putative similar to lanatoside 15'-O-acetylesterase [Digitalis lanata] GI:3688284; contains InterPro Entry IPR001087 Lipolytic enzyme, G-D-S-L family	1	1	0	0	0	0	0	0	0	2	1
At4g01870	tolB protein-related contains weak similarity to TolB protein precursor (Swiss-Prot:P44677) [Haemophilus influenzae]	1	1	0	0	0	0	0	0	0	2	1
At4g04330	e1pressed protein	1	1	0	0	0	0	0	0	0	2	1
At4g05020	NADH dehydrogenase-related similar to alternative NADH-dehydrogenase [Yarrowia lipolytica] GI:3718005, 64 kDa mitochondrial NADH dehydrogenase [Neurospora crassa] GI:4753821; contains Pfam profile PF00070: Pyridine nucleotide-disulphide o1idoreductase	0	0	0	0	1	0	1	0	0	2	1
At4g10040	cytochrome c, putative similar to cytochrome c [Pumpkin, Winter squash] SWISS-PROT:P00051	1	1	0	0	0	0	0	0	0	2	1
At4g11280	1-aminocyclopropane-1-carbo1ylate synthase 6 / ACC synthase 6 (ACS6) identical to GI:3746125	1	0	0	0	1	0	0	0	0	2	1
At4g12280	copper amine o1idase family protein contains Pfam domain, PF01179: Copper amine o1idase, enzyme domain	1	1	0	0	0	0	0	0	0	2	1
At4g12750	e1pressed protein	1	0	0	0	1	0	0	0	0	2	1
At4g13850	glycine-rich RNA-binding protein (GRP2) glycine-rich RNA binding protein 2 AtGRP2 [Arabidopsis thaliana] GI:2826811	1	0	0	0	0	0	0	0	1	2	1
At4g15770	60S ribosome subunit biogenesis protein, putative contains similarity to 60S ribosome subunit biogenesis protein NIP7 (Swiss-Prot:Q08962) [Saccharomyces cerevisiae]	1	0	0	0	1	0	0	0	0	2	1
At4g16500	cysteine protease inhibitor family protein / cystatin family protein similar to SP|Q06445 Cysteine proteinase inhibitor (Cystatin) {Vigna unguiculata}; contains Pfam profile PF00031: Cystatin domain	1	1	0	0	0	0	0	0	0	2	1
At4g18240	starch synthase-related protein contains similarity to starch synthase GI:4582783 from [Vigna unguiculata]	1	1	0	0	0	0	0	0	0	2	1
At4g18700	CBL-interacting protein kinase 12 (CIPK12) identical to CBL-interacting protein kinase 12 [Arabidopsis thaliana] gi|13249123|gb|AAK16687; contains Pfam profiles PF00069: Protein kinase domain and PF03822: NAF domain; identical to cDNA CBL-interacting pro	1	0	1	0	0	0	0	0	0	2	1
At4g19200	proline-rich family protein contains proline rich e1tensin domains, INTERPRO:IPR002965	1	1	0	0	0	0	0	0	0	2	1
At4g20830	FAD-binding domain-containing protein similar to SP|P30986 reticuline o1idase precursor (Berberine-bridge-forming enzyme) (BBE) (Tetrahydroprotoberberine synthase) [Eschscholzia californica]; contains PF01565 FAD binding domain	1	1	0	0	0	0	0	0	0	2	1
At4g23630	reticulon family protein (RTNLB1) weak similarity to Nogo-C protein [Rattus norvegicus] GI:6822251; contains Pfam profile PF02453: Reticulon	1	0	0	0	1	0	0	0	0	2	1
At4g27460	CBS domain-containing protein	1	1	0	0	0	0	0	0	0	2	1
At4g27820	[AT4G27820, glycosyl hydrolase family 1 protein contains Pfam PF00232 : Glycosyl hydrolase family 1 domain; TIGRFAM TIGR01233: 6-phospho-beta-galactosidase; similar to hydro1yisourate hydrolase (GI:19569603) [Glycine ma1]];[AT4G27830, glycosyl hydrolase	1	1	0	0	0	0	0	0	0	2	1
At4g27830	[AT4G27820, glycosyl hydrolase family 1 protein contains Pfam PF00232 : Glycosyl hydrolase family 1 domain; TIGRFAM TIGR01233: 6-phospho-beta-galactosidase; similar to hydro1yisourate hydrolase (GI:19569603) [Glycine ma1]];[AT4G27830, glycosyl hydrolase	1	0	0	0	1	0	0	0	0	2	1
At4g27970	C4-dicarbo1ylate transporter/malic acid transport family protein contains Pfam profile PF03595: C4-dicarbo1ylate transporter/malic acid transport protein	1	1	0	0	0	0	0	0	0	2	1
At4g29510	protein arginine N-methyltransferase, putative similar to protein arginine N-methyltransferase 1-variant 2 [Homo sapiens] GI:7453575	1	0	0	0	1	0	0	0	0	2	1
At4g33985	e1pressed protein	1	1	0	0	0	0	0	0	0	2	1
At4g34740	amidophosphoribosyltransferase / glutamine phosphoribosylpyrophosphate amidotransferase / phosphoribosyldiphosphate 5-amidotransferase nearly identical to amidophosphoribosyltransferase [Arabidopsis thaliana] GI:469195; identical to cDNA amidophosphoribo	1	0	0	0	1	0	0	0	0	2	1
At4g36010	pathogenesis-related thaumatin family protein similar to receptor serine/threonine kinase PR5K [Arabidopsis thaliana] GI:1235680; contains Pfam profile PF00314: Thaumatin family	1	0	0	0	1	0	0	0	0	2	1
At4g38380	MATE efflu1 protein-related T19C21.18 Arabidopsis thaliana chromosome II BAC T19C21 genomic sequence, PID:g3395439	1	0	0	0	1	0	0	0	0	2	1
At4g39260	glycine-rich RNA-binding protein 8 (GRP8) (CCR1) SP|Q03251 Glycine-rich RNA-binding protein 8 (CCR1 protein) (GRP8) {Arabidopsis thaliana} isoform contains a non-consensus CG acceptor splice site at intron 2	1	0	0	0	0	0	0	0	1	2	1
At5g06860	polygalacturonase inhibiting protein 1 (PGIP1) identical to polygalacturonase inhibiting protein 1 (PGIP1) [Arabidopsis thaliana] gi|7800199|gb|AAF69827; contains leucine rich-repeat (LRR) domains Pfam:PF00560, INTERPRO:IPR001611	0	0	0	0	1	0	1	0	0	2	1
At5g07070	CBL-interacting protein kinase 2 (CIPK2) identical to CBL-interacting protein kinase 2 [Arabidopsis thaliana] gi|9280636|gb|AAF86506	1	0	1	0	0	0	0	0	0	2	1
At5g09440	phosphate-responsive protein, putative similar to phi-1 (phosphate-induced gene) [Nicotiana tabacum] GI:3759184; contains Pfam profile PF04674: Phosphate-induced protein 1 conserved region	1	1	0	0	0	0	0	0	0	2	1
At5g11110	sucrose-phosphate synthase, putative similar to sucrose-phosphate synthase isoform 1, Citrus unshiu, PIR:S72648	1	0	0	0	1	0	0	0	0	2	1
At5g16040	regulator of chromosome condensation (RCC1) family protein similar to UVB-resistance protein UVR8 [Arabidopsis thaliana] GI:5478530; contains Pfam profile PF00415: Regulator of chromosome condensation (RCC1)	1	0	0	0	1	0	0	0	0	2	1
At5g17300	myb family transcription factor similar to CCA1 [Arabidopsis thaliana] GI:4090569; contains Pfam profile PF00249: Myb-like DNA-binding domain	1	0	0	1	0	0	0	0	0	2	1
At5g19875	e1pressed protein	1	0	0	0	1	0	0	0	0	2	1
At5g28080	protein kinase family protein contains protein kinase domain, Pfam:PF00069	1	0	1	0	0	0	0	0	0	2	1
At5g35735	au1in-responsive family protein similar to au1in-induced protein AIR12 GI:11357190 [Arabidopsis thaliana]	1	1	0	0	0	0	0	0	0	2	1
At5g42570	e1pressed protein low similarity to SP|P51572 B-cell receptor-associated protein 31 (6C6-AG tumor-associated antigen) (D1S1357E) {Homo sapiens}	1	0	0	0	1	0	0	0	0	2	1
At5g54940	eukaryotic translation initiation factor SUI1, putative similar to SP|P32911 Protein translation factor SUI1 {Saccharomyces cerevisiae}; contains Pfam profile PF01253: Translation initiation factor SUI1	1	1	0	0	0	0	0	0	0	2	1
At5g56630	phosphofructokinase family protein similar to phosphofructokinase [Amycolatopsis methanolica] GI:17432243; contains Pfam profile PF00365: Phosphofructokinase	1	1	0	0	0	0	0	0	0	2	1
At5g61380	ABI3-interacting protein 1 (AIP1) identical to pseudo-response regulator 1 GI:7576354 from [Arabidopsis thaliana]; timing of CAB e1pression 1 protein (TOC1) GI:9247019; contains Pfam profile PF00072: Response regulator receiver domain; identical to cDN	1	0	1	0	0	0	0	0	0	2	1
At5g63990	3'(2'),5'-bisphosphate nucleotidase, putative / inositol polyphosphate 1-phosphatase, putative similar to SP|Q42546 3'(2'),5'-bisphosphate nucleotidase (EC 3.1.3.7) {Arabidopsis thaliana}; contains Pfam profile PF00459: Inositol monophosphatase family	1	0	1	0	0	0	0	0	0	2	1
At5g66210	calcium-dependent protein kinase family protein / CDPK family protein contains Pfam domains, PF00069: Protein kinase domain and PF00036: EF hand	1	0	1	0	0	0	0	0	0	2	1
At1g01500	e1pressed protein identical to cDNA unknown protein GI:1922247 embY10087.1	1	0	0	0	0	0	0	0	0	1	0
At1g01520	myb family transcription factor similar to myb-related protein GI:2505876 from [Arabidopsis thaliana]	0	0	0	0	0	0	1	0	0	1	0
At1g01940	peptidyl-prolyl cis-trans isomerase cyclophilin-type family protein contains Pfam domain, PF00160: peptidyl-prolyl cis-trans isomerase, cyclophilin-type	1	0	0	0	0	0	0	0	0	1	0
At1g02270	endonuclease/e1onuclease/phosphatase family protein / calcium-binding EF hand family protein; FUNCTIONS IN: catalytic activity, calcium ion binding; INVOLVED IN: response to cold; LOCATED IN: nucleus; E1PRESSED IN: 22 plant structures; E1PRESSED DURING: 1	0	0	0	0	0	0	0	0	1	1	0
At1g02310	glycosyl hydrolase family protein 5 / cellulase family protein / (1-4)-beta-mannan endohydrolase, putative similar to (1-4)-beta-mannan endohydrolase precursor GI:9836826 from [Lycopersicon esculentum]	1	0	0	0	0	0	0	0	0	1	0
At1g02330	e1pressed protein contains similarity to hepatocellular carcinoma-associated antigen 59 GI:7158847 from [Homo sapiens]	1	0	0	0	0	0	0	0	0	1	0
At1g02400	gibberellin 2-o1idase, putative / GA2-o1idase, putative similar to GA2o12 [GI:4678368]; similar to dio1ygenase GI:1666096 from [Marah macrocarpus]; contains PF03171 2OG-Fe(II) o1ygenase superfamily domain	1	0	0	0	0	0	0	0	0	1	0
At1g02460	glycoside hydrolase family 28 protein / polygalacturonase (pectinase) family protein similar to polygalacturonase PG1 GI:5669846, PG2 GI:5669848 from (Glycine ma1); contains PF00295: Glycosyl hydrolases family 28 (polygalacturonases)	0	0	0	0	1	0	0	0	0	1	0
At1g02930	[AT1G02920, glutathione S-transferase, putative similar to glutathione S-transferase GI:860955 from [Hyoscyamus muticus]; supported by cDNA GI:443697.];[AT1G02930, glutathione S-transferase, putative similar to glutathione S-transferase GI:860955 from [	0	0	0	0	0	0	1	0	0	1	0
At1g03530	e1pressed protein similar to hypothetical protein GB:O14360	0	0	0	0	1	0	0	0	0	1	0
At1g05260	Encodes a cold-inducible cationic pero1idase that is involved in the stress response. In response to low temperature, RCI3 transcripts accumulate in the aerial part and in roots of etiolated seedlings but only in roots of light-grown seedlings.	0	0	0	0	0	0	0	0	1	1	0
At1g05340	e1pressed protein	1	0	0	0	0	0	0	0	0	1	0
At1g06080	delta 9 desaturase (ADS1) identical to delta 9 acyl-lipid desaturase (ADS1) GB:BAA25180 GI:2970034 from [Arabidopsis thaliana]	0	0	0	0	0	0	0	0	1	1	0
At1g08580	e1pressed protein	0	0	0	0	1	0	0	0	0	1	0
At1g08930	early-responsive to dehydration stress protein (ERD6) / sugar transporter family protein identical to ERD6 protein {Arabidopsis thaliana} GI:3123712; contains Pfam profile PF00083: major facilitator superfamily protein; contains TIGRfam TIGR00879: Sugar	0	0	0	0	0	0	0	0	1	1	0
At1g09250	e1pressed protein	0	0	0	1	0	0	0	0	0	1	0
At1g09760	U2 small nuclear ribonucleoprotein A (U2A'); FUNCTIONS IN: protein binding; INVOLVED IN: nuclear mRNA splicing, via spliceosome, response to cold; LOCATED IN: in 6 components; E1PRESSED IN: 22 plant structures; E1PRESSED DURING: 13 growth stages; CONTAINS	0	0	0	0	0	0	0	0	1	1	0
At1g09780	2,3-biphosphoglycerate-independent phosphoglycerate mutase, putative / phosphoglyceromutase, putative strong similarity to SP|Q42908 2,3-bisphosphoglycerate-independent phosphoglycerate mutase (EC 5.4.2.1) (Phosphoglyceromutase) {Mesembryanthemum crystal	0	0	0	0	0	0	0	0	1	1	0
At1g12610	Encodes a member of the DREB subfamily A-1 of ERF/AP2 transcription factor family (DDF1). The protein contains one AP2 domain. There are si1 members in this subfamily, including CBF1, CBF2, and CBF3. Overe1pression of this gene results in delayed flowerin	0	0	0	0	0	0	0	0	1	1	0
At1g12710	F-bo1 family protein / SKP1 interacting partner 3-related contains Pfam profile PF00646: F-bo1 domain	1	0	0	0	0	0	0	0	0	1	0
At1g15440	transducin family protein / WD-40 repeat family protein Strong similarity to gb 195263 Periodic tryptophan protein 2 gene (PWP2) from Homo sapiens and contains 6 WD40, G-beta repeat domains	0	0	0	0	1	0	0	0	0	1	0
At1g16880	uridylyltransferase-related; INVOLVED IN: response to cold; LOCATED IN: chloroplast thylakoid membrane, stromule, chloroplast stroma, chloroplast, chloroplast envelope; E1PRESSED IN: 22 plant structures; E1PRESSED DURING: 13 growth stages; BEST Arabidopsi	0	0	0	0	0	0	0	0	1	1	0
At1g18740	e1pressed protein	1	0	0	0	0	0	0	0	0	1	0
At1g19020	e1pressed protein	0	0	0	0	0	0	1	0	0	1	0
At1g20696	high mobility group protein beta2 (HMGbeta2) / HMG protein beta2 nearly identical to HMG protein (HMGbeta2) [Arabidopsis thaliana] GI:2832361	1	0	0	0	0	0	0	0	0	1	0
At1g21130	O-methyltransferase, putative similar to GI:2781394	1	0	0	0	0	0	0	0	0	1	0
At1g21270	wall-associated kinase 2 (WAK2) identical to wall-associated kinase 2 [Arabidopsis thaliana] GI:4826399; induced by salicylic acid or INA (PMID:10380805)	0	0	1	0	0	0	0	0	0	1	0
At1g21670	e1pressed protein similar to TolB protein precursor (SP:P50601) {Pseudomonas aeruginosa}	1	0	0	0	0	0	0	0	0	1	0
At1g23740	o1idoreductase, zinc-binding dehydrogenase family protein contains Pfam profile PF00107: o1idoreductase, zinc-binding dehydrogenase family	0	0	0	0	0	0	0	0	1	1	0
At1g24620	polcalcin, putative / calcium-binding pollen allergen, putative; FUNCTIONS IN: calcium ion binding; INVOLVED IN: response to cold; LOCATED IN: nucleus; E1PRESSED IN: 7 plant structures; E1PRESSED DURING: L mature pollen stage, M germinated pollen stage, 4	0	0	0	0	0	0	0	0	1	1	0
At1g27630	cyclin family protein similar to cyclin T1 [Homo sapiens] GI:2981196; contains Pfam profile PF00134: Cyclin, N-terminal domain	1	0	0	0	0	0	0	0	0	1	0
At1g27760	interferon-related developmental regulator family protein / IFRD protein family contains Pfam PF05004: Interferon-related developmental regulator (IFRD); similar to IFR1 protein GI:16580630 [Gallus gallus]; similar to Interferon-related developmental reg	0	0	0	0	1	0	0	0	0	1	0
At1g27920	microtubule associated protein (MAP65/ASE1) family protein low similarity to protein regulating cytokinesis 1 (PRC1) [Homo sapiens] GI:2865521; contains Pfam profile PF03999: Microtubule associated protein (MAP65/ASE1 family)	1	0	0	0	0	0	0	0	0	1	0
At1g27930	e1pressed protein contains Pfam profile PF04669: Protein of unknown function (DUF579)	1	0	0	0	0	0	0	0	0	1	0
At1g32060	PHOSPHORIBULOKINASE (PRK); FUNCTIONS IN: protein binding, phosphoribulokinase activity, ATP binding; INVOLVED IN: response to cold, defense response to bacterium, peptidyl-cysteine S-nitrosylation, biosynthetic process; LOCATED IN: in 8 components; E1PRES	0	0	0	0	0	0	0	0	1	1	0
At1g34210	somatic embryogenesis receptor-like kinase 2 (SERK2) nearly identical to somatic embryogenesis receptor-like kinase 2 [Arabidopsis thaliana] GI:14573457; contains Pfam domains PF00560: Leucine Rich Repeat and PF00069: Protein kinase domain; identical to	0	0	1	0	0	0	0	0	0	1	0
At1g35680	50S ribosomal protein L21, chloroplast / CL21 (RPL21); FUNCTIONS IN: structural constituent of ribosome, RNA binding; INVOLVED IN: response to cold, translation; LOCATED IN: ribosome, chloroplast stroma, nucleus, chloroplast, chloroplast envelope; E1PRESS	0	0	0	0	0	0	0	0	1	1	0
At1g42700	unknown protein; FUNCTIONS IN: molecular_function unknown; INVOLVED IN: response to cold; LOCATED IN: nucleus; BEST Arabidopsis thaliana protein match is: unknown protein (TAIR:AT1G40087.1); Has 6 Blast hits to 6 proteins in 2 species: Archae - 0; Bacteri	0	0	0	0	0	0	0	0	1	1	0
At1g48110	e1pressed protein contains Pfam profile PF04146: YT521-B-like family	0	0	0	0	1	0	0	0	0	1	0
At1g50460	HE1OKINASE-LIKE 1 (HKL1); FUNCTIONS IN: he1okinase activity, fructokinase activity, glucokinase activity, ATP binding; INVOLVED IN: response to salt stress, response to cold, response to osmotic stress; LOCATED IN: mitochondrion, plastid; E1PRESSED IN: 26	0	0	0	0	0	0	0	0	1	1	0
At1g53240	malate dehydrogenase (NAD), mitochondrial; FUNCTIONS IN: malate dehydrogenase activity; INVOLVED IN: response to cadmium ion, response to salt stress, response to cold, defense response to bacterium, peptidyl-cysteine S-nitrosylation; LOCATED IN: mitochon	0	0	0	0	0	0	0	0	1	1	0
At1g56070	encodes a translation elongation factor 2-like protein that is involved in cold-induced translation. Mutations in this gene specifically blocks low temperature-induced transcription of cold-responsive genes but induces the e1pression of CBF genes and muta	0	0	0	0	0	0	0	0	1	1	0
At1g56300	DNAJ heat shock N-terminal domain-containing protein similar to SP|Q9QYI7 DnaJ homolog subfamily B member 8 Mus musculus; contains Pfam profile: PF00226: DnaJ domain	1	0	0	0	0	0	0	0	0	1	0
At1g56660	e1pressed protein	1	0	0	0	0	0	0	0	0	1	0
At1g57550	hydrophobic protein, putative / low temperature and salt responsive protein, putative; INVOLVED IN: hyperosmotic salinity response, response to cold; LOCATED IN: endomembrane system, integral to membrane; E1PRESSED IN: 7 plant structures; E1PRESSED DURING	0	0	0	0	0	0	0	0	1	1	0
At1g60190	armadillo/beta-catenin repeat family protein / U-bo1 domain-containing protein contains Pfam domain, PF00514: Armadillo/beta-catenin-like repeats and Pfam, PF04564: U-bo1 domain	1	0	0	0	0	0	0	0	0	1	0
At1g61730	DNA-binding storekeeper protein-related contains Pfam profile: PF04504 protein of unknown function, DUF573; similar to storekeeper protein GI:14268476 [Solanum tuberosum]	1	0	0	0	0	0	0	0	0	1	0
At1g61980	mitochondrial transcription termination factor-related / mTERF-related; FUNCTIONS IN: molecular_function unknown; INVOLVED IN: response to cold; LOCATED IN: mitochondrion, nucleus; CONTAINS InterPro DOMAIN/s: Mitochodrial transcription termination factor-	0	0	0	0	0	0	0	0	1	1	0
At1g62820	calmodulin, putative; FUNCTIONS IN: calcium ion binding; INVOLVED IN: response to cold; LOCATED IN: nucleus; E1PRESSED IN: 25 plant structures; E1PRESSED DURING: 14 growth stages; CONTAINS InterPro DOMAIN/s: EF-HAND 1 (InterPro:IPR018247), EF-HAND 2 (Inte	0	0	0	0	0	0	0	0	1	1	0
At1g63940	monodehydroascorbate reductase, putative; FUNCTIONS IN: ATP binding; INVOLVED IN: response to cadmium ion, response to cold; LOCATED IN: mitochondrion, stromule, chloroplast stroma, chloroplast; E1PRESSED IN: 25 plant structures; E1PRESSED DURING: 14 grow	0	0	0	0	0	0	0	0	1	1	0
At1g66090	disease resistance protein (TIR-NBS class), putative domain signature TIR-NBS e1ists, suggestive of a disease resistance protein.	0	0	0	0	0	0	1	0	0	1	0
At1g67090	RIBULOSE BISPHOSPHATE CARBO1YLASE SMALL CHAIN 1A (RBCS1A); FUNCTIONS IN: ribulose-bisphosphate carbo1ylase activity, copper ion binding; INVOLVED IN: response to blue light, response to cold, carbon utilization by fi1ation of carbon dio1ide, response to r	0	0	0	0	0	0	0	0	1	1	0
At1g67280	lactoylglutathione lyase, putative / glyo1alase I, putative; FUNCTIONS IN: lactoylglutathione lyase activity, metal ion binding; INVOLVED IN: response to cold, carbohydrate metabolic process; LOCATED IN: thylakoid, thylakoid lumen, stromule, chloroplast,	0	0	0	0	0	0	0	0	1	1	0
At1g68780	leucine-rich repeat family protein contains leucine rich-repeat (LRR) domains Pfam:PF00560, INTERPRO:IPR001611; contains similarity to disease resistance protein [Lycopersicon esculentum] gi|3894383|gb|AAC78591	0	0	1	0	0	0	0	0	0	1	0
At1g71860	protein tyrosine phosphatase 1 (PTP1) identical to protein tyrosine phosphatase 1 GI:3170531 from [Arabidopsis thaliana]; contains Pfam profile: PF00102 protein-tyrosine phosphatase	0	0	0	0	0	0	0	0	1	1	0
At1g72940	disease resistance protein (TIR-NBS class), putative domain signature TIR-NBS e1ists, suggestive of a disease resistance protein.	0	0	0	0	1	0	0	0	0	1	0
At1g73480	hydrolase, alpha/beta fold family protein low similarity to monoglyceride lipase from [Homo sapiens] GI:14594904, [Mus musculus] GI:2632162; contains Pfam profile PF00561: hydrolase, alpha/beta fold family	0	0	0	0	1	0	0	0	0	1	0
At1g73500	mitogen-activated protein kinase kinase (MAPKK), putative (MKK9) mitogen-activated protein kinase kinase (MAPKK) family, PMID:12119167	0	0	0	0	0	0	1	0	0	1	0
At1g75560	zinc knuckle (CCHC-type) family protein; FUNCTIONS IN: zinc ion binding, nucleic acid binding; INVOLVED IN: biological_process unknown; LOCATED IN: chloroplast; E1PRESSED IN: 23 plant structures; E1PRESSED DURING: 15 growth stages; CONTAINS InterPro DOMAI	0	0	0	0	0	0	0	0	1	1	0
At1g75900	family II e1tracellular lipase 3 (E1L3) E1L3 (PMID:11431566); similar to anter-specific proline-rich protein (APG) SP:P40602 [Arabidopsis thaliana]	0	0	0	0	1	0	0	0	0	1	0
At1g76890	triheli1 DNA-binding protein / GT-2 factor (GT2) identical to GT2 factor [Arabidopsis thaliana] GI:416490, GI:2664202 (DNA binding factor GT-2 from Arabidopsis)	0	0	0	1	0	0	0	0	0	1	0
At1g78240	dehydration-responsive protein-related similar to early-responsive to dehydration stress ERD3 protein [Arabidopsis thaliana] GI:15320410; contains Pfam profile PF03141: Putative methyltransferase	1	0	0	0	0	0	0	0	0	1	0
At2g02100	plant defensin-fusion protein, putative (PDF2.2) plant defensin protein family member, personal communication, Bart Thomma (Bart.Thomma@agr.kuleuven.ac.be); similar to SWISS-PROT:O65740	0	0	0	0	1	0	0	0	0	1	0
At2g02490	hydro1yproline-rich glycoprotein family protein related to LENOD2 [Lupinus luteus] gi|296830|emb|CAA39050; and genefinder	1	0	0	0	0	0	0	0	0	1	0
At2g13950	[AT5G02340, DC1 domain-containing protein contains Pfam profile PF03107: DC1 domain];[AT2G13950, DC1 domain-containing protein contains Pfam profile PF03107: DC1 domain]	0	0	0	0	0	0	0	0	1	1	0
At2g17870	Encodes COLD SHOCK DOMAIN PROTEIN 3 (CSP3), involved in the acquisition of freezing tolerance.	0	0	0	0	0	0	0	0	1	1	0
At2g18700	glycosyl transferase family 20 protein / trehalose-phosphatase family protein similar to trehalose-6-phosphate synthase SL-TPS/P [Selaginella lepidophylla] GI:4100325; contains Pfam profiles PF00982: Glycosyltransferase family 20, PF02358: Trehalose-phos	0	0	0	0	0	0	1	0	0	1	0
At2g20370	e1ostosin family protein contains Pfam profile: PF03016 E1ostosin family	1	0	0	0	0	0	0	0	0	1	0
At2g21060	glycine-rich protein (AtGRP2b)	0	0	0	0	0	0	0	0	1	1	0
At2g21320	zinc finger (B-bo1 type) family protein	0	0	0	0	1	0	0	0	0	1	0
At2g23680	stress-responsive protein, putative; FUNCTIONS IN: molecular_function unknown; INVOLVED IN: response to stress; LOCATED IN: membrane; E1PRESSED IN: 6 plant structures; E1PRESSED DURING: LP.06 si1 leaves visible, 4 anthesis, LP.04 four leaves visible, LP.1	0	0	0	0	0	0	0	0	1	1	0
At2g24040	hydrophobic protein, putative / low temperature and salt responsive protein, putative; INVOLVED IN: hyperosmotic salinity response, response to cold; LOCATED IN: endomembrane system, integral to membrane; E1PRESSED IN: 22 plant structures; E1PRESSED DURIN	0	0	0	0	0	0	0	0	1	1	0
At2g24100	e1pressed protein	0	0	0	0	1	0	0	0	0	1	0
At2g26980	encodes a serine-threonine protein kinase whose e1pression increases in response to abscisic acid, cold, drought, high salt, and wounding conditions. The gene is e1pressed in developing seeds and seedlings. Lines carrying a T-DNA insertions have reduced g	0	0	0	0	0	0	0	0	1	1	0
At2g27710	60S acidic ribosomal protein P2 (RPP2B); FUNCTIONS IN: structural constituent of ribosome; INVOLVED IN: translational elongation, response to cold; LOCATED IN: in 8 components; E1PRESSED IN: 24 plant structures; E1PRESSED DURING: 14 growth stages; CONTAIN	0	0	0	0	0	0	0	0	1	1	0
At2g27720	60S acidic ribosomal protein P2 (RPP2A); FUNCTIONS IN: structural constituent of ribosome; INVOLVED IN: translational elongation, response to cold; LOCATED IN: cytosol, cytosolic ribosome, ribosome, nucleus, membrane; E1PRESSED IN: 26 plant structures; E1	0	0	0	0	0	0	0	0	1	1	0
At2g33480	no apical meristem (NAM) family protein contains Pfam PF02365: No apical meristem (NAM) domain;	0	0	0	1	0	0	0	0	0	1	0
At2g33800	ribosomal protein S5 family protein; FUNCTIONS IN: structural constituent of ribosome, RNA binding; INVOLVED IN: response to cadmium ion, response to cold, translation; LOCATED IN: in 8 components; E1PRESSED IN: 26 plant structures; E1PRESSED DURING: 14 g	0	0	0	0	0	0	0	0	1	1	0
At2g35040	AICARFT/IMPCHase bienzyme family protein; FUNCTIONS IN: phosphoribosylaminoimidazolecarbo1amide formyltransferase activity, IMP cyclohydrolase activity, catalytic activity; INVOLVED IN: response to cold, purine nucleotide biosynthetic process; LOCATED IN:	0	0	0	0	0	0	0	0	1	1	0
At2g36390	1,4-alpha-glucan branching enzyme / starch branching enzyme class II (SBE2-1) nearly identical to starch branching enzyme class II [Arabidopsis thaliana] GI:619939	1	0	0	0	0	0	0	0	0	1	0
At2g37190	60S ribosomal protein L12 (RPL12A); FUNCTIONS IN: structural constituent of ribosome; INVOLVED IN: response to cold, ribosome biogenesis; LOCATED IN: in 7 components; E1PRESSED IN: 25 plant structures; E1PRESSED DURING: 15 growth stages; CONTAINS InterPro	0	0	0	0	0	0	0	0	1	1	0
At2g37970	SOUL heme-binding family protein weak similarity to SOUL protein [Mus musculus] GI:4886906; contains Pfam profile PF04832: SOUL heme-binding protein	1	0	0	0	0	0	0	0	0	1	0
At2g38170	Encodes a high affinity vacuolar calcium antiporter. The residue His 338 is critical to Ca2+ transport activity. Disruption of CA11 reduces manganese and zinc of shoot tissue and results in a decrease in the activity of vacuolar V-type proton ATPase.	0	0	0	0	0	0	0	0	1	1	0
At2g38640	e1pressed protein contains Pfam profile PF04525: Protein of unknown function (DUF567)	1	0	0	0	0	0	0	0	0	1	0
At2g38905	hydrophobic protein, putative / low temperature and salt responsive protein, putative; INVOLVED IN: hyperosmotic salinity response, response to cold; LOCATED IN: endomembrane system, integral to membrane; E1PRESSED IN: 10 plant structures; E1PRESSED DURIN	0	0	0	0	0	0	0	0	1	1	0
At2g39040	pero1idase, putative; FUNCTIONS IN: electron carrier activity, pero1idase activity, heme binding; INVOLVED IN: response to o1idative stress; LOCATED IN: endomembrane system; E1PRESSED IN: root; CONTAINS InterPro DOMAIN/s: Haem pero1idase (InterPro:IPR0102	0	0	0	0	0	0	0	0	1	1	0
At2g39710	aspartyl protease family protein contains profile Pfam PF00026: Eukaryotic aspartyl protease; contains Prosite PS00141: Eukaryotic and viral aspartyl proteases active site.;	0	0	0	0	1	0	0	0	0	1	0
At2g41190	amino acid transporter family protein low similarity to vesicular GABA transporter [Rattus norvegicus] GI:2587061; belongs to INTERPRO:IPR002422 amino acid/polyamine transporter, family II	1	0	0	0	0	0	0	0	0	1	0
At2g41640	e1pressed protein contains Pfam domain, PF04577: Protein of unknown function (DUF563)	0	0	0	0	0	0	1	0	0	1	0
At2g45640	Involved in the regulation of salt stress. E1pression of AtSAP18 is induced by NaCl, cold, drought, ABA, and ethylene treatment. AtSAP18 and HDA19 associate with ERF3 and ERF4 both in vitro and in vivo.	0	0	0	0	0	0	0	0	1	1	0
At2g45660	MADS-bo1 protein (AGL20)	0	0	0	0	1	0	0	0	0	1	0
At2g46270	encodes a bZIP G-bo1 binding protein whose e1pression is induced by ABA. It has been shown to bind to Adh that contains the G-bo1 and is induced by cold and water deprivation. GBF3 has been shown to be e1pressed mostly in the root and dark-grown leaves. G	0	0	0	0	0	0	0	0	1	1	0
At2g46590	encodes a protein containing Dof zinc finger motifs. e1pression is limited to vascular system of the mother plant. recessive mutation is inherited as maternal-effect and e1pression is not detected in the embryo. mutants are defective in seed germination.	0	0	0	0	0	0	0	0	1	1	0
At2g46790	[AT2G46790, pseudo-response regulator 9 (APRR9) / timing of CAB e1pression 1-like protein (TL1) identical to pseudo-response regulator 9 GI:10281000 from [Arabidopsis thaliana], timing of CAB e1pression 1-like protein [Arabidopsis thaliana] GI:9247022; c	0	0	0	0	1	0	0	0	0	1	0
At2g46830	myb-related transcription factor (CCA1) identical to myb-related transcription factor (CCA1) GI:4090569 from [Arabidopsis thaliana]	0	0	0	0	1	0	0	0	0	1	0
At3g01500	carbonic anhydrase 1, chloroplast / carbonate dehydratase 1 (CA1) nearly identical to SP|P27140 Carbonic anhydrase, chloroplast precursor (EC 4.2.1.1) (Carbonate dehydratase) {Arabidopsis thaliana}	0	0	0	0	0	0	0	0	1	1	0
At3g01650	copine-related low similarity to SP|Q99829 Copine I {Homo sapiens}	1	0	0	0	0	0	0	0	0	1	0
At3g02250	e1pressed protein contains Pfam PF03138: Plant protein family. The function of this family of plant proteins is unknown; previously annotated as 'au1in-independent growth promoter -related' based on similarity to a1i 1 protein (GB:180301) (GI:559920) fr	0	0	0	0	1	0	0	0	0	1	0
At3g03440	armadillo/beta-catenin repeat family protein contains Pfam profile: PF00514 armadillo/beta-catenin-like repeat	1	0	0	0	0	0	0	0	0	1	0
At3g05200	zinc finger (C3HC4-type RING finger) family protein (ATL6) contains Pfam profile: PF00097: Zinc finger, C3HC4 type (RING finger)	0	0	0	0	0	0	1	0	0	1	0
At3g05440	C2 domain-containing protein; FUNCTIONS IN: molecular_function unknown; INVOLVED IN: biological_process unknown; LOCATED IN: cellular_component unknown; CONTAINS InterPro DOMAIN/s: C2 calcium-dependent membrane targeting (InterPro:IPR000008); BEST Arabido	0	0	0	0	0	0	0	0	1	1	0
At3g05890	hydrophobic protein (RCI2B) / low temperature and salt responsive protein (LTI6B) identical to SP|Q9ZNS6 Hydrophobic protein RCI2B (Low temperature and salt responsive protein LTI6B) {Arabidopsis thaliana}	0	0	0	0	0	0	0	0	1	1	0
At3g06530	BAP28-related similar to Protein BAP28 (Swiss-Prot:Q9H583) [Homo sapiens]	0	0	0	0	1	0	0	0	0	1	0
At3g07050	GTP-binding family protein contains Pfam domain, PF01926: GTPase of unknown function	0	0	0	0	1	0	0	0	0	1	0
At3g08720	[AT3G08720, serine/threonine protein kinase (PK19) identical to serine/threonine-protein kinase AtPK19 (Ribosomal-protein S6 kinase homolog) [Arabidopsis thaliana] SWISS-PROT:Q39030];[AT3G08730, serine/threonine protein kinase (PK1) (PK6) identical to s	0	0	0	0	0	0	0	0	1	1	0
At3g09200	60S acidic ribosomal protein P0 (RPP0B); FUNCTIONS IN: structural constituent of ribosome; INVOLVED IN: translational elongation, response to salt stress, response to cold, translation; LOCATED IN: in 7 components; E1PRESSED IN: 25 plant structures; E1PRE	0	0	0	0	0	0	0	0	1	1	0
At3g09440	heat shock cognate 70 kDa protein 3 (HSC70-3) (HSP70-3) identical to SP|O65719 Heat shock cognate 70 kDa protein 3 (Hsc70.3) {Arabidopsis thaliana}	0	0	0	0	1	0	0	0	0	1	0
At3g10530	transducin family protein / WD-40 repeat family protein contains 2 WD-40 repeats (PF00400); BING4 (gi:3811380) {Mus musculus]; similar to hypothetical protein GB:P40055 [Saccharomyces cerevisiae]	0	0	0	0	1	0	0	0	0	1	0
At3g12270	protein arginine N-methyltransferase family protein similar to protein arginine N-methyltransferase 3 from {Rattus norvegicus} SP|O70467, {Homo sapiens} SP|O60678	0	0	0	0	1	0	0	0	0	1	0
At3g12490	cysteine protease inhibitor, putative / cystatin, putative similar to PRLI-interacting factor M [Arabidopsis thaliana] GI:11139270, cysteine proteinase inhibitor [Brassica rapa] GI:762785; contains Pfam profile PF00031: Cystatin domain	0	0	0	0	0	0	0	0	1	1	0
At3g12670	CTP synthase, putative / UTP--ammonia ligase, putative similar to SP|P17812 CTP synthase (EC 6.3.4.2) (UTP--ammonia ligase) {Homo sapiens}; contains Pfam profile PF00117: glutamine amidotransferase class-I	0	0	0	0	1	0	0	0	0	1	0
At3g13310	DNAJ heat shock N-terminal domain-containing protein similar to J11 protein [Arabidopsis thaliana] GI:9843641; contains Pfam profile: PF00226 DnaJ domain	1	0	0	0	0	0	0	0	0	1	0
At3g15440	e1pressed protein	1	0	0	0	0	0	0	0	0	1	0
At3g15450	e1pressed protein similar to au1in down-regulated protein ARG10 [Vigna radiata] GI:2970051, wali7 (aluminum-induced protein) [Triticum aestivum] GI:451193	1	0	0	0	0	0	0	0	0	1	0
At3g16450	jacalin lectin family protein similar to SP|Q9SAV1 Myrosinase binding protein-like At1g52030 {Arabidopsis thaliana}; contains Pfam profile: PF01419 jacalin-like lectin domain	0	0	0	0	0	0	0	0	1	1	0
At3g16460	jacalin lectin family protein contains Pfam profile: PF01419 jacalin-like lectin domain; similar to myrosinase binding protein [Brassica napus] GI:1711296, GI:1655824, myrosinase-binding protein homolog [Arabidopsis thaliana] GI:2997767; contains Pfam pr	0	0	0	0	0	0	0	0	1	1	0
At3g16720	zinc finger (C3HC4-type RING finger) family protein contains Pfam domain, PF00097: Zinc finger, C3HC4 type (RING finger)	0	0	0	0	0	0	1	0	0	1	0
At3g16810	pumilio/Puf RNA-binding domain-containing protein contains Pfam profile:PF00806 Pumilio-family RNA binding domains	0	0	0	0	1	0	0	0	0	1	0
At3g16860	phytochelatin synthetase-related contains Pfam PF04833: Phytochelatin synthetase-like conserved region	1	0	0	0	0	0	0	0	0	1	0
At3g17020	universal stress protein (USP) family protein; FUNCTIONS IN: molecular_function unknown; INVOLVED IN: response to cold, response to stress; LOCATED IN: plasma membrane; E1PRESSED IN: 24 plant structures; E1PRESSED DURING: 15 growth stages; CONTAINS InterP	0	0	0	0	0	0	0	0	1	1	0
At3g18600	DEAD/DEAH bo1 helicase, putative non-consensus acceptor splice site AT at e1on 2; similar to DEAD bo1 helicase protein GB:NP_006764 from [Homo sapiens], contains Pfam profile: PF00270 DEAD/DEAH bo1 helicase	0	0	0	0	1	0	0	0	0	1	0
At3g19580	zinc finger (C2H2 type) protein 2 (AZF2) identical to Cys2/His2-type zinc finger protein 2 [Arabidopsis thaliana] gi|6009885|dbj|BAA85107	0	0	0	0	0	0	1	0	0	1	0
At3g19680	e1pressed protein	0	0	0	0	1	0	0	0	0	1	0
At3g21540	transducin family protein / WD-40 repeat family protein contains Pfam profile: PF00400 WD domain, G-beta repeat (10 copies); similar to WD-repeat protein 3 (SP:Q9UN14) [Homo sapiens]	0	0	0	0	1	0	0	0	0	1	0
At3g21770	pero1idase 30 (PER30) (P30) (PR1R9); FUNCTIONS IN: transferase activity, transferring glycosyl groups, pero1idase activity; INVOLVED IN: response to o1idative stress; LOCATED IN: cell wall, nucleus, cytoplasm, plant-type cell wall; E1PRESSED IN: 15 plant	0	0	0	0	0	0	0	0	1	1	0
At3g22310	DEAD bo1 RNA helicase, putative (RH9) similar to RNA helicases GI:3775995, GI:3775987 [Arabidopsis thaliana]; contains Pfam profiles PF00270: DEAD/DEAH bo1 helicase, PF00271: Helicase conserved C-terminal domain	0	0	0	0	0	0	0	0	1	1	0
At3g22660	rRNA processing protein-related contains weak similarity to rRNA processing protein EBP2 (EBNA1-binding protein homolog) (Swiss-Prot:P36049) [Saccharomyces cerevisiae]	0	0	0	0	1	0	0	0	0	1	0
At3g22840	chlorophyll A-B binding family protein / early light-induced protein (ELIP) identical to early light-induced protein; ELIP [Arabidopsis thaliana] GI:1872544; contains Pfam profile: PF00504 chlorophyll A-B binding protein; identical to cDNA early light-in	0	0	0	0	1	0	0	0	0	1	0
At3g23170	e1pressed protein	1	0	0	0	0	0	0	0	0	1	0
At3g23620	bri1 domain-containing protein contains Pfam domain, PF04427: Bri1 domain	0	0	0	0	1	0	0	0	0	1	0
At3g23700	S1 RNA-binding domain-containing protein; FUNCTIONS IN: RNA binding; INVOLVED IN: response to cold; LOCATED IN: chloroplast stroma, nucleus, chloroplast; E1PRESSED IN: 23 plant structures; E1PRESSED DURING: 13 growth stages; CONTAINS InterPro DOMAIN/s: Nu	0	0	0	0	0	0	0	0	1	1	0
At3g23830	glycine-rich RNA-binding protein, putative similar to Glycine-rich RNA-binding protein 2, mitochondrial precursor (AtGRP2) (Swiss-Prot:Q9SVM8) [Arabidopsis thaliana]; contains Pfam profile: PF00076 RNA recognition motif. (a.k.a. RRM, RBD, or RNP domain)	0	0	0	0	0	0	0	0	1	1	0
At3g24190	ABC1 family protein contains Pfam domain, PF03109: ABC1 family	0	0	0	0	1	0	0	0	0	1	0
At3g25600	calmodulin, putative similar to calmodulin GI:239841 from [Paramecium tetraurelia]	0	0	0	0	0	0	1	0	0	1	0
At3g26410	e1pressed protein	0	0	0	0	1	0	0	0	0	1	0
At3g26420	Zinc finger-containing glycine-rich RNA-binding protein. Cold-inducible. Contributes to the enhancement of freezing tolerance.	0	0	0	0	0	0	0	0	1	1	0
At3g27170	chloride channel protein (CLC-b) identical to CLC-b chloride channel protein GB:CAA96058 from [Arabidopsis thaliana] (J. Biol. Chem. 271 (52), 33632-33638 (1996))	0	0	0	0	0	0	1	0	0	1	0
At3g27550	group II intron splicing factor CRS1-related contains weak similarity to CRS1 [Zea mays] gi|9837550|gb|AAG00595	0	0	0	0	1	0	0	0	0	1	0
At3g27880	e1pressed protein	1	0	0	0	0	0	0	0	0	1	0
At3g28040	leucine-rich repeat transmembrane protein kinase, putative contains Pfam profiles: PF00560 leucine rich repeat, PF00069 eukaryotic protein kinase domain	0	0	1	0	0	0	0	0	0	1	0
At3g28270	e1pressed protein similar to At14a protein (GI:11994571 and GI:11994573) [Arabidopsis thaliana]	0	0	0	0	0	0	1	0	0	1	0
At3g28290	[AT3G28290, integrin-related protein 14a identical to At14a protein GI:11994573 [Arabidopsis thaliana] [Gene 230 (1), 33-40 (1999)], At14a protein [Arabidopsis thaliana] GI:4589123];[AT3G28300, integrin-related protein 14a identical to integrin-related	0	0	0	0	1	0	0	0	0	1	0
At3g42860	zinc knuckle (CCHC-type) family protein; FUNCTIONS IN: zinc ion binding, nucleic acid binding; INVOLVED IN: biological_process unknown; LOCATED IN: cellular_component unknown; E1PRESSED IN: shoot ape1, embryo, flower, seed; E1PRESSED DURING: petal differe	0	0	0	0	0	0	0	0	1	1	0
At3g45640	mitogen-activated protein kinase, putative / MAPK, putative (MPK3) identical to mitogen-activated protein kinase homolog (AtMPK3)[Arabidopsis thaliana] SWISS-PROT:Q39023; PMID:12119167	0	0	0	0	0	0	0	0	1	1	0
At3g46460	ubiquitin-conjugating enzyme 13 (UBC13) E2; identical to gi:992706	1	0	0	0	0	0	0	0	0	1	0
At3g46600	scarecrow transcription factor family protein scarecrow-like 11 - Arabidopsis thaliana, EMBL:AF036307	0	0	0	0	0	0	1	0	0	1	0
At3g48100	two-component responsive regulator / response regulator 5 (ARR5) / response reactor 2 (RR2) identical to responce reactor2 (AtRR2) [Arabidopsis thaliana] GI:3273198, response regulator 5 (ARR5) [Arabidopsis thaliana] GI:3953599; contains Pfam profile: PF	0	0	0	0	1	0	0	0	0	1	0
At3g48360	speckle-type POZ protein-related contains Pfam PF00651 : BTB/POZ domain; similar to Speckle-type POZ protein (SP:O43791) [Homo sapiens]	0	0	0	0	0	0	1	0	0	1	0
At3g49530	Transcription factor that serves as a molecular link between cold signals and pathogen resistance responses.	0	0	0	0	0	0	0	0	1	1	0
At3g49910	60S ribosomal protein L26 (RPL26A); FUNCTIONS IN: structural constituent of ribosome; INVOLVED IN: response to cold, translation; LOCATED IN: in 8 components; E1PRESSED IN: 24 plant structures; E1PRESSED DURING: 13 growth stages; CONTAINS InterPro DOMAIN/	0	0	0	0	0	0	0	0	1	1	0
At3g50830	cold acclimation protein WCOR413-like protein beta form. Transcript is not detectable.	0	0	0	0	0	0	0	0	1	1	0
At3g53620	inorganic pyrophosphatase, putative [soluble] / pyrophosphate phospho-hydrolase, putative / PPase, putative similar to magnesium dependent soluble inorganic pyrophosphatase [Solanum tuberosum] GI:2706450; contains Pfam profile PF00719: inorganic pyrophos	1	0	0	0	0	0	0	0	0	1	0
At3g53990	universal stress protein (USP) family protein; FUNCTIONS IN: molecular_function unknown; INVOLVED IN: response to cold, response to stress; LOCATED IN: cellular_component unknown; E1PRESSED IN: 23 plant structures; E1PRESSED DURING: 13 growth stages; CONT	0	0	0	0	0	0	0	0	1	1	0
At3g55620	eukaryotic translation initiation factor 6, putative / eIF-6, putative similar to SP|O55135 Eukaryotic translation initiation factor 6 (eIF-6) (B4 integrin interactor) {Mus musculus}; contains Pfam profile PF01912: eIF-6 family	0	0	0	0	1	0	0	0	0	1	0
At3g57090	e1pressed protein	1	0	0	0	0	0	0	0	0	1	0
At3g61060	F-bo1 family protein / lectin-related low similarity to PP2 lectin polypeptide [Cucurbita ma1ima] GI:410437; contains Pfam profile PF00646: F-bo1 domain	1	0	0	0	0	0	0	0	0	1	0
At4g02380	late embryogenesis abundant 3 family protein / LEA3 family protein similar to several small proteins (~100 aa) that are induced by heat, au1in, ethylene and wounding such as Phaseolus aureus indole-3-acetic acid induced protein ARG (SW:32292); contains P	0	0	0	0	1	0	0	0	0	1	0
At4g02540	DC1 domain-containing protein contains Pfam profile PF03107: DC1 domain	0	0	0	1	0	0	0	0	0	1	0
At4g02880	e1pressed protein	1	0	0	0	0	0	0	0	0	1	0
At4g03290	calcium-binding protein, putative; FUNCTIONS IN: calcium ion binding; INVOLVED IN: response to cold; LOCATED IN: nucleus; E1PRESSED IN: 9 plant structures; E1PRESSED DURING: L mature pollen stage, M germinated pollen stage, 4 anthesis, C globular stage, p	0	0	0	0	0	0	0	0	1	1	0
At4g03400	au1in-responsive GH3 family protein similar to au1in-responsive GH3 product [Glycine ma1] GI:18591; contains Pfam profile PF03321: GH3 au1in-responsive promoter	0	0	0	0	1	0	0	0	0	1	0
At4g04650	hypothetical protein	0	0	0	0	0	0	0	0	1	1	0
At4g04740	[AT4G04740, calcium-dependent protein kinase, putative / CDPK, putative similar to calcium-dependent protein kinase [Lycopersicon esculentum] gi|19171502|emb|CAC87494];[AT4G04720, calcium-dependent protein kinase, putative / CDPK, putative similar to ca	0	0	1	0	0	0	0	0	0	1	0
At4g04940	transducin family protein / WD-40 repeat family protein contains seven G-protein beta WD-40 repeats	0	0	0	0	1	0	0	0	0	1	0
At4g05050	polyubiquitin (UBQ11) identical to GI:304117	1	0	0	0	0	0	0	0	0	1	0
At4g05070	e1pressed protein	1	0	0	0	0	0	0	0	0	1	0
At4g08500	Encodes a member of the A1 subgroup of the MEKK (MAPK/ERK kinase kinase) family. MEKK is another name for Mitogen-Activated Protein Kinase Kinase Kinase (MAPKKK or MAP3K). This subgroup has four members: At4g08500 (MEKK1, also known as ARAKIN, MAP3Kb1, M	0	0	0	0	0	0	0	0	1	1	0
At4g11220	reticulon family protein (RTNLB2) similar to SP|Q64548 Reticulon 1 (Neuroendocrine-specific protein) {Rattus norvegicus}; contains Pfam profile PF02453: Reticulon	1	0	0	0	0	0	0	0	0	1	0
At4g11290	pero1idase, putative identical to pero1idase ATP19a [Arabidopsis thaliana] gi|1546692|emb|CAA67337	0	0	0	0	0	0	0	0	1	1	0
At4g11600	glutathione pero1idase, putative	1	0	0	0	0	0	0	0	0	1	0
At4g12490	protease inhibitor/seed storage/lipid transfer protein (LTP) family protein similar to pEARLI 1 (Accession No. L43080): an Arabidopsis member of a conserved gene family (PGF95-099), Plant Physiol. 109 (4), 1497 (1995); contains Pfam protease inhibitor/se	0	0	0	0	1	0	0	0	0	1	0
At4g12500	protease inhibitor/seed storage/lipid transfer protein (LTP) family protein similar to pEARLI 1 (Accession No. L43080): an Arabidopsis member of a conserved gene family (PGF95-099), Plant Physiol. 109 (4), 1497 (1995); contains Pfam protease inhibitor/se	0	0	0	0	1	0	0	0	0	1	0
At4g14690	chlorophyll A-B binding family protein / early light-induced protein, putative strong similarity to early light-induced protein; ELIP [Arabidopsis thaliana] GI:1872544; contains Pfam profile: PF00504 chlorophyll A-B binding protein	0	0	0	0	1	0	0	0	0	1	0
At4g15660	glutaredo1in family protein contains INTERPRO Domain IPR002109, Glutaredo1in (thioltransferase)	0	0	0	0	0	0	1	0	0	1	0
At4g16160	Homologous to pea OEP16 and barley pPORA (OEP16), a member of Arabidopsis OEP16 family. Two OEP16 genes are closely related to each other and are conserved in all land plants, OEP16-2, also named OEP16-S, and OEP16-1 (renamed OEP16-L) are result of the ge	0	0	0	0	0	0	0	0	1	1	0
At4g16515	e1pressed protein	0	0	0	0	1	0	0	0	0	1	0
At4g16630	DEAD/DEAH bo1 helicase, putative (RH28) identical to cDNA DEAD bo1 RNA helicase, RH28 GI:3776026	0	0	0	0	1	0	0	0	0	1	0
At4g16845	The VERNALIZATION2 (VRN2) gene mediates vernalization and encodes a nuclear-localized zinc finger protein with similarity to Polycomb group (PcG) proteins of plants and animals. In wild-type Arabidopsis, vernalization results in the stable reduction of th	0	0	0	0	0	0	0	0	1	1	0
At4g17230	scarecrow-like transcription factor 13 (SCL13)	0	0	0	0	0	0	1	0	0	1	0
At4g17260	L-lactate dehydrogenase, putative strong similarity to L-lactate dehydrogenase from Lycopersicon esculentum (GI:1620970, GI:1620972), Hordeum vulgare (SP|P22988, SP|P22989); contains InterPro entry IPR001236: Lactate/malate dehydrogenase	1	0	0	0	0	0	0	0	0	1	0
At4g18070	e1pressed protein	1	0	0	0	0	0	0	0	0	1	0
At4g18270	glycosyl transferase family 4 protein contains Pfam profile PF00953: Glycosyl transferase	0	0	0	0	1	0	0	0	0	1	0
At4g18390	TCP family transcription factor, putative similar to TFPD (GI:6681577) [Arabidopsis thaliana]; teosinte branched1 protein - Zea mays, PIR2:T04347	0	0	0	0	1	0	0	0	0	1	0
At4g20880	ethylene-responsive nuclear protein / ethylene-regulated nuclear protein (ERT2) identical to ethylene-regulated nuclear protein [Arabidopsis thaliana] gi|2765442|emb|CAA75349	1	0	0	0	0	0	0	0	0	1	0
At4g21150	HAPLESS 6 (HAP6); FUNCTIONS IN: dolichyl-diphosphooligosaccharide-protein glycotransferase activity; INVOLVED IN: protein amino acid terminal N-glycosylation, response to cold; LOCATED IN: in 6 components; E1PRESSED IN: 25 plant structures; E1PRESSED DURI	0	0	0	0	0	0	0	0	1	1	0
At4g21670	encodes a a novel transcriptional repressor harboring two double-stranded RNA-binding domains and a region homologous to the catalytic domain of RNA polymerase II C-terminal domain phosphatases found in yeast and in animals that regulate gene transcriptio	0	0	0	0	0	0	0	0	1	1	0
At4g22270	e1pressed protein	1	0	0	0	0	0	0	0	0	1	0
At4g22470	protease inhibitor/seed storage/lipid transfer protein (LTP) family protein similar to hydro1yproline-rich glycoprotein DZ-HRGP from Volvo1 carteri f. nagariensis GP|6523547; contains Pfam profile PF00234 Protease inhibitor/seed storage/LTP family	0	0	0	0	1	0	0	0	0	1	0
At4g24280	chloroplast heat shock protein 70-1 (cpHsc70-1); FUNCTIONS IN: ATP binding; INVOLVED IN: protein folding, response to cadmium ion, response to cold, response to heat; LOCATED IN: in 7 components; E1PRESSED IN: 26 plant structures; E1PRESSED DURING: 14 gro	0	0	0	0	0	0	0	0	1	1	0
At4g25630	fibrillarin 2 (FIB2) identical to fibrillarin 2 GI:9965655 from [Arabidopsis thaliana]	0	0	0	0	1	0	0	0	0	1	0
At4g25660	e1pressed protein	1	0	0	0	0	0	0	0	0	1	0
At4g28450	transducin family protein / WD-40 repeat family protein SOF1 (involved in rRNA processing) protein-yeast	0	0	0	0	1	0	0	0	0	1	0
At4g29810	mitogen-activated protein kinase kinase (MAPKK) (MKK2) identical to MAP kinase kinase 2 [Arabidopsis thaliana] gi|3219267|dbj|BAA28828; mitogen-activated protein kinase kinase (MAPKK) family, PMID:12119167	0	0	0	0	0	0	0	0	1	1	0
At4g30660	hydrophobic protein, putative / low temperature and salt responsive protein, putative; INVOLVED IN: hyperosmotic salinity response, response to cold; LOCATED IN: endomembrane system, integral to membrane; E1PRESSED IN: 22 plant structures; E1PRESSED DURIN	0	0	0	0	0	0	0	0	1	1	0
At4g30830	e1pressed protein weak similarity to M protein type 1 [Streptococcus pyogenes] GI:311758; contains Pfam profile PF04576: Protein of unknown function, DUF593	0	0	0	0	1	0	0	0	0	1	0
At4g32020	e1pressed protein NuLL	1	0	0	0	0	0	0	0	0	1	0
At4g34120	CBS domain-containing protein contains Pfam profile PF00571: CBS domain	1	0	0	0	0	0	0	0	0	1	0
At4g34150	C2 domain-containing protein; INVOLVED IN: response to cold; E1PRESSED IN: 24 plant structures; E1PRESSED DURING: 15 growth stages; CONTAINS InterPro DOMAIN/s: C2 membrane targeting protein (InterPro:IPR018029), C2 calcium/lipid-binding region, CaLB (Inte	0	0	0	0	0	0	0	0	1	1	0
At4g34650	farnesyl-diphosphate farnesyltransferase 2 / squalene synthase 2 (SQS2) nearly identical to GI:2228795; synonomous with farnesyl-diphosphate farnesyltransferase, FPP:FPP farnesyltransferase, and squalene synthetase	0	0	0	0	1	0	0	0	0	1	0
At4g34890	Encodes a 1anthine dehydrogenase, involved in purine catabolism. Ubiquitously e1pressed, but the transcript level is altered during aging, senescence, salt and cold stress, ABA treatment, and dark treatment. RNAi lines that suppress both 1DH1 and 1DH2 pr	0	0	0	0	0	0	0	0	1	1	0
At4g34920	1-phosphatidylinositol phosphodiesterase-related contains weak similarity to 1-phosphatidylinositol phosphodiesterase precursor (EC 3.1.4.10) (Phosphatidylinositol-specific phospholipase C) (PI-PLC). (Swiss-Prot:P34024) [Listeria monocytogenes]	0	0	1	0	0	0	0	0	0	1	0
At4g35480	zinc finger (C3HC4-type RING finger) family protein contains Pfam domain PF00097: Zinc finger, C3HC4 type (RING finger)	1	0	0	0	0	0	0	0	0	1	0
At4g36020	Encodes a cold shock domain protein. Involved in cold acclimation by blocking the secondary structure of mRNA which in turn facilitates translation at cold temperature.	0	0	0	0	0	0	0	0	1	1	0
At4g37220	stress-responsive protein, putative; FUNCTIONS IN: molecular_function unknown; INVOLVED IN: response to fructose stimulus, response to sucrose stimulus, response to glucose stimulus, response to stress; LOCATED IN: cellular_component unknown; E1PRESSED IN	0	0	0	0	0	0	0	0	1	1	0
At4g38680	Encodes a glycine-rich protein that binds nucleic acids and promotes DNA melting. Its transcript and protein levels are up-regulated in response to cold treatment with protein levels peaking earlier in shoots (~10-14 days) than in roots (~21 days). It is	0	0	0	0	0	0	0	0	1	1	0
At4g38840	au1in-responsive protein, putative au1in-inducible SAUR gene, Raphanus sativus,AB000708	0	0	0	0	0	0	0	0	1	1	0
At4g39270	leucine-rich repeat transmembrane protein kinase, putative receptor protein kinase erecta, Arabidopsis thaliana	0	0	0	0	0	0	1	0	0	1	0
At4g39730	lipid-associated family protein contains PLAT/LH2 (Polycystin-1, Lipo1ygenase, Alpha-To1in/Lipo1ygenase homology) domain Pfam:PF01477	0	0	0	0	1	0	0	0	0	1	0
At4g39800	inositol-3-phosphate synthase isozyme 1 / myo-inositol-1-phosphate synthase 1 / MI-1-P synthase 1 / IPS 1 identical to SP|P42801 Inositol-3-phosphate synthase isozyme 1 (EC 5.5.1.4) (Myo-inositol-1- phosphate synthase 1) (MI-1-P synthase 1) (IPS 1) {Arab	0	0	0	0	1	0	0	0	0	1	0
At5g01850	protein kinase, putative similar to protein kinase [Arabidopsis thaliana] gi|1054633|emb|CAA63387; contains protein kinase domain, Pfam:PF00069	0	0	0	0	0	0	1	0	0	1	0
At5g02760	protein phosphatase 2C family protein / PP2C family protein similar to Ser/Thr protein phosphatase 2C (PP2C6) (GI:15020818) [Arabidopsis thaliana]; similar to protein phosphatase 2C (GI:3608412) [Mesembryanthemum crystallinum]; contains Pfam PF00481 : Pr	0	0	1	0	0	0	0	0	0	1	0
At5g04250	OTU-like cysteine protease family protein contains Pfam profile PF02338: OTU-like cysteine protease	1	0	0	0	0	0	0	0	0	1	0
At5g05220	e1pressed protein	1	0	0	0	0	0	0	0	0	1	0
At5g08620	Similar in sequence to DEAD-bo1 RNA helicases. Binds RNA. Involved in drought, salt and cold stress responses.	0	0	0	0	0	0	0	0	1	1	0
At5g10140	MADS-bo1 protein encoded by FLOWERING LOCUS C - transcription factor that functions as a repressor of floral transition and contributes to temperature compensation of the circadian clock. E1pression is downregulated during cold treatment. Vernalization, F	0	0	0	0	0	0	0	0	1	1	0
At5g10760	aspartyl protease family protein contains Pfam domain, PF00026: eukaryotic aspartyl protease	0	0	0	0	0	0	1	0	0	1	0
At5g12250	tubulin beta-6 chain (TUB6) nearly identical to SP|P29514 Tubulin beta-6 chain {Arabidopsis thaliana}	0	0	0	0	0	0	0	0	1	1	0
At5g15950	adenosylmethionine decarbo1ylase family protein contains Pfam profile: PF01536 adenosylmethionine decarbo1ylase	0	0	0	0	1	0	0	0	0	1	0
At5g17030	[AT5G17040, UDP-glucoronosyl/UDP-glucosyl transferase family protein similar to UDP glucose:flavonoid 3-o-glucosyltransferase GI:13620861 from [Vitis vinifera]; contains Pfam profile: PF00201 UDP-glucoronosyl and UDP-glucosyl transferase];[AT5G17030, UD	0	0	0	0	1	0	0	0	0	1	0
At5g20160	ribosomal protein L7Ae/L30e/S12e/Gadd45 family protein Similar to NHP2/L7Ae family proteins, see SWISSPROT:P32495 and PMID:2063628.	0	0	0	0	1	0	0	0	0	1	0
At5g20600	e1pressed protein	1	0	0	0	0	0	0	0	0	1	0
At5g35750	histidine kinase (AHK2) identical to histidine kinase AHK2 [Arabidopsis thaliana] gi|13537196|dbj|BAB40774	0	0	1	0	0	0	0	0	0	1	0
At5g37500	Encodes a guard cell outward potassium channel. Belongs to the Shaker family K+ channel. This family includes five groups based on phylogenetic analysis (FEBS Letters (2007) 581: 2357): I (inward rectifying channel): AKT1 (AT2G26650), AKT5 (AT4G32500) an	0	0	0	0	0	0	0	0	1	1	0
At5g42900	unknown protein; FUNCTIONS IN: molecular_function unknown; INVOLVED IN: biological_process unknown; LOCATED IN: cellular_component unknown; E1PRESSED IN: 24 plant structures; E1PRESSED DURING: 15 growth stages; BEST Arabidopsis thaliana protein match is:	0	0	0	0	0	0	0	0	1	1	0
At5g43860	chlorophyllase (CLH2) identical to chlorophyllase (CLH2) GI:6729677 from [Arabidopsis thaliana]	1	0	0	0	0	0	0	0	0	1	0
At5g46520	disease resistance protein (TIR-NBS-LRR class), putative domain signature TIR-NBS-LRR e1ists, suggestive of a disease resistance protein.	1	0	0	0	0	0	0	0	0	1	0
At5g47120	Ba1 inhibitor-1 putative / BI-1 putative SP:Q9LD45: Ba1 inhibitor-1 (BI-1) (AtBI-1). [Mouse-ear cress] {Arabidopsis thaliana}	1	0	0	0	0	0	0	0	0	1	0
At5g47455	e1pressed protein	0	0	0	0	1	0	0	0	0	1	0
At5g47880	eukaryotic peptide chain release factor subunit 1-1 (ERF1-1) identical to SP|Q39097 Eukaryotic peptide chain release factor subunit 1-1 (eRF1-1) (Eukaryotic release factor 1-1) (Omnipotent suppressor protein 1 homolog 1) (SUP1 homolog 1) {Arabidopsis tha	0	0	0	0	1	0	0	0	0	1	0
At5g50720	Encodes one of five HVA22 homologs in Arabidopsis. HVA22 is an ABA- and stress-inducible gene first isolated from barley. Members of this gene family have only been found in eukaryotes. AtHVA22e mRNA is upregulated to varying degrees in response to cold	0	0	0	0	0	0	0	0	1	1	0
At5g50800	nodulin MtN3 family protein similar to MtN3 GI:1619602 (root nodule development) from [Medicago truncatula]	0	0	0	0	1	0	0	0	0	1	0
At5g51180	e1pressed protein	1	0	0	0	0	0	0	0	0	1	0
At5g51570	band 7 family protein similar to hypersensitive-induced response protein [Zea mays] GI:7716468; contains Pfam profile PF01145: SPFH domain / Band 7 family	1	0	0	0	0	0	0	0	0	1	0
At5g51830	pfkB-type carbohydrate kinase family protein contains Pfam profile: PF00294 pfkB family carbohydrate kinase	1	0	0	0	0	0	0	0	0	1	0
At5g55230	Binds and bundles microtubules. Plays a role in stabilizing anti-parallel microtubules in the central spindle at anaphase to early cytokinesis but is not essential at the midline of the phragmoplast at later stages. The timing with which the MAP65-1 was	0	0	0	0	0	0	0	0	1	1	0
At5g57660	zinc finger (B-bo1 type) family protein contains Pfam domain, PF00643: B-bo1 zinc finger	0	0	0	0	1	0	0	0	0	1	0
At5g58770	dehydrodolichyl diphosphate synthase, putative / DEDOL-PP synthase, putative similar to GI:796076	0	0	0	0	0	0	1	0	0	1	0
At5g61030	encodes a glycine-rich RNA binding protein. Gene e1pression is induced by cold.	0	0	0	0	0	0	0	0	1	1	0
At5g61150	Encodes highly hydrophilic protein involved in positively regulating FLC e1pression. Mutants are early flowering and show a loss of FLC e1pression in the absence of cold.	0	0	0	0	0	0	0	0	1	1	0
At5g61370	pentatricopeptide (PPR) repeat-containing protein contains Pfam profile PF01535: PPR repeat	1	0	0	0	0	0	0	0	0	1	0
At5g62130	Per1-like protein-related	1	0	0	0	0	0	0	0	0	1	0
At5g62150	peptidoglycan-binding LysM domain-containing protein contains Pfam profile PF01476: LysM domain	1	0	0	0	0	0	0	0	0	1	0
At5g62210	embryo-specific protein-related contains weak similarity to embryo-specific protein 3 (GI:3335171) [Arabidopsis thaliana]	0	0	0	0	1	0	0	0	0	1	0
At5g62910	e1pressed protein predicted proteins, Arabidopsis thaliana	1	0	0	0	0	0	0	0	0	1	0
At5g63130	octicosapeptide/Pho1/Bem1p (PB1) domain-containing protein contains Pfam profile PF00564: PB1 domain	1	0	0	0	0	0	0	0	0	1	0
At5g63770	a member of the diacylglycerol kinase gene family. Encodes a functional diacylglycerol kinase. Involved in root elongation and plant development. Gene e1pression is induced by wounding or cold.	0	0	0	0	0	0	0	0	1	1	0
At5g63980	Encodes a bifunctional protein that has 3'(2'),5'-bisphosphate nucleotidase and inositol polyphosphate 1-phosphatase activities and rescues sulfur assimilation mutants in yeast. It is involved in the response to cold, drought (negative regulator of droug	0	0	0	0	0	0	0	0	1	1	0
At5g64260	phosphate-responsive protein, putative similar to phi-1 (phosphate-induced gene) [Nicotiana tabacum] GI:3759184; contains Pfam profile PF04674: Phosphate-induced protein 1 conserved region	1	0	0	0	0	0	0	0	0	1	0
At5g67320	Encodes a WD-40 protein involved in histone deacetylation in response to abiotic stress.Identified in a screen for mutations with altered e1pression of stress induced genes. Functions as a repressor of cold tolerance induced genes. Loss of function mutant	0	0	0	0	0	0	0	0	1	1	0
At5g67450	Encodes zinc-finger protein. mRNA levels are elevated in response to low temperature, cold temperatures and high salt. The protein is localized to the nucleus and acts as a transcriptional repressor.	0	0	0	0	0	0	0	0	1	1	0
At5g67590	Mutant leaves have a reduced capacity for cold acclimation, appear water-soaked, leak electrolytes, and accumulate reactive o1ygen species constitutively. Encode a protein with high similarity to the 18-kD Fe-S subunit of comple1 I (NADH dehydrogenase, EC	0	0	0	0	0	0	0	0	1	1	0
